# Supplementary material for: 2-Dibutyl­amino-1-(2,7-dichloro-9H-fluoren-4-yl)ethanol
Source: Acta Crystallogr Sect E Struct Rep Online. 2010 Sep 25;66(Pt 10):o2624–5. doi: 10.1107/S1600536810037566 (PMC2983289; doi:10.1107/S1600536810037566)
Supplement: Supplementary file 1 [file e-66-o2624-sup1.cif]

##############################################################################
###                                                                        ###
###        Electronic paper (Acta Crystallographica Section E)             ###
###                                                                        ###
##############################################################################
#                                                                            #
# This CIF contains the data in a paper accepted for publication in Acta     #
# Crystallographica Section E. It conforms to the requirements of Notes      #
# for Authors for Section E, and has been peer reviewed under the auspices   #
# of the IUCr Commission on Journals.                                        #
#                                                                            #
# Full details of the Crystallographic Information File format               #
# are given in the paper "The Crystallographic Information File (CIF):       #
# a New Standard Archive File for Crystallography" by S. R. Hall, F. H.      #
# Allen and I. D. Brown [Acta Cryst. (1991), A47, 655-685].                  #
#                                                                            #
# The current version of the core CIF dictionary is obtainable from          #
# ftp://ftp.iucr.org/pub/cif_core.dic. The current version number is 2.4.    #
#                                                                            #
# Software is freely available for graphical display of the structure(s) in  #
# this CIF.  For information consult the CIF home page http://www.iucr.org/  #
# cif/home.html                                                              #
#                                                                            #
# This file may be used for bona fide research purposes within the           #
# scientific community so long as proper attribution is given to the journal # 
# article from which it was obtained.                                        #
#                                                                            #
##############################################################################
                                             
data_global
_audit_creation_method     'form.cif (version 2.0)'
_journal_data_validation_number     ?
_journal_date_recd_electronic     2010-08-30
_journal_date_accepted     2010-09-20
_journal_name_full     'Acta Crystallographica, Section E'
_journal_year     2010
_journal_volume     66
_journal_issue     10
_journal_page_first     o2624
_journal_page_last     o2625
_journal_paper_category     QO
_journal_coeditor_code     FJ2335
_publ_contact_author_name     'Prof. Fun, Hoong-Kun'
_publ_contact_author_address
;
      X-ray Crystallography Unit
      School of Physics
      Universiti Sains Malaysia
      11800 USM, Penang
      MALAYSIA
;
_publ_contact_author_email     'hkfun@usm.my'
_publ_contact_author_fax     '6 04 6579150'
_publ_contact_author_phone     '6 04 6533652'
_publ_section_title
;
2-Dibutylamino-1-(2,7-dichloro-9<i>H</i>-fluoren-4-yl)ethanol
;
loop_
    _publ_author_name
    _publ_author_footnote
    _publ_author_address
    'Hoong-Kun Fun'
;
      Thomson Reuters ResearcherID: A-3561-2009.
;
;     X-ray Crystallography Unit
      School of Physics
      Universiti Sains Malaysia
      11800 USM, Penang
      Malaysia
;
    'Chin Sing Yeap'
;
      Thomson Reuters ResearcherID: A-5523-2009.
;
;
      X-ray Crystallography Unit
      School of Physics
      Universiti Sains Malaysia
      11800 USM, Penang
      Malaysia
;
    'A. M. Vijesh' ?
;
      SeQuent Scientific Ltd
      No. 120 A & B, Industrial Area
      Baikampady, New Mangalore
      Karnataka, 575 011
      India
;
    'Arun M Isloor' ?
;
      Organic Chemistry Division
      Department of Chemistry
      National Institute of Technology-Karnataka
      Surathkal, Mangalore 575 025
      India
;
    'P. K. Vasudeva' ?
;
      SeQuent Scientific Ltd
      No. 120 A & B, Industrial Area
      Baikampady, New Mangalore
      Karnataka, 575 011
      India
;
data_I
_audit_creation_method     SHELXL-97
_chemical_name_systematic
;
2-Dibutylamino-1-(2,7-dichloro-9<i>H</i>-fluoren-4-yl)ethanol
;
_chemical_name_common     ?
_chemical_formula_moiety     'C23 H29 Cl2 N O'
_chemical_formula_sum     'C23 H29 Cl2 N O'
_chemical_formula_iupac     'C23 H29 Cl2 N O'
_chemical_formula_weight     406.37
_chemical_melting_point     ?
_symmetry_cell_setting     triclinic
_symmetry_space_group_name_H-M     'P -1'
_symmetry_space_group_name_Hall     '-P 1'
loop_
    _symmetry_equiv_pos_as_xyz
    'x, y, z'
    '-x, -y, -z'
_cell_length_a     10.0009(4)
_cell_length_b     10.8847(4)
_cell_length_c     11.0853(4)
_cell_angle_alpha     68.1610(10)
_cell_angle_beta     70.9990(10)
_cell_angle_gamma     88.9040(10)
_cell_volume     1051.90(7)
_cell_formula_units_Z     2
_cell_measurement_reflns_used     9903
_cell_measurement_theta_min     2.80
_cell_measurement_theta_max     35.06
_cell_measurement_temperature     100.00(10)
_exptl_crystal_description     'block'
_exptl_crystal_colour     'colourless'
_exptl_crystal_size_max     0.34
_exptl_crystal_size_mid     0.28
_exptl_crystal_size_min     0.20
_exptl_crystal_density_diffrn     1.283
_exptl_crystal_density_meas     ?
_exptl_crystal_density_method     'not measured'
_exptl_crystal_F_000     432
_exptl_absorpt_coefficient_mu     0.321
_exptl_absorpt_correction_type     multi-scan
_exptl_absorpt_process_details     '(<i>SADABS</i>; Bruker, 2009)'
_exptl_absorpt_correction_T_min     0.8999
_exptl_absorpt_correction_T_max     0.9373
_exptl_special_details
;
The crystal was placed in the cold stream of an Oxford Cryosystems Cobra
open-flow nitrogen cryostat (Cosier & Glazer, 1986) operating at 100.0 (1) K.
;
_diffrn_ambient_temperature     100
_diffrn_radiation_type     MoK\a
_diffrn_radiation_wavelength     0.71073
_diffrn_radiation_source     'fine-focus sealed tube'
_diffrn_radiation_monochromator     graphite
_diffrn_measurement_device_type     'Bruker APEXII DUO CCD area-detector'
_diffrn_measurement_method     '\f and \w scans'
_diffrn_detector_area_resol_mean     ?
_diffrn_reflns_number     19180
_diffrn_reflns_av_R_equivalents     0.0247
_diffrn_reflns_av_sigmaI/netI     0.0264
_diffrn_reflns_theta_min     2.03
_diffrn_reflns_theta_max     30.00
_diffrn_reflns_theta_full     30.00
_diffrn_measured_fraction_theta_max     0.987
_diffrn_measured_fraction_theta_full     0.987
_diffrn_reflns_limit_h_min     -14
_diffrn_reflns_limit_h_max     14
_diffrn_reflns_limit_k_min     -13
_diffrn_reflns_limit_k_max     15
_diffrn_reflns_limit_l_min     -15
_diffrn_reflns_limit_l_max     15
_diffrn_standards_number     0
_diffrn_standards_interval_count     .
_diffrn_standards_interval_time     .
_diffrn_standards_decay_%     ?
_refine_special_details
;
Refinement of <i>F</i>^2^ against ALL reflections. The weighted <i>R</i>-factor
<i>wR</i> and goodness of fit <i>S</i> are based on <i>F</i>^2^, conventional
<i>R</i>-factors <i>R</i> are based on <i>F</i>, with <i>F</i> set to zero for
negative <i>F</i>^2^. The threshold expression of <i>F</i>^2^ >
\s(<i>F</i>^2^) is used only for calculating <i>R</i>-factors(gt) <i>etc</i>.
and is not relevant to the choice of reflections for refinement.
<i>R</i>-factors based on <i>F</i>^2^ are statistically about twice as large
as those based on <i>F</i>, and <i>R</i>- factors based on ALL data will be
even larger.
;
_reflns_number_total     6052
_reflns_number_gt     5448
_reflns_threshold_expression     'I > 2\s(I)'
_refine_ls_structure_factor_coef     Fsqd
_refine_ls_matrix_type     full
_refine_ls_R_factor_all     0.0414
_refine_ls_R_factor_gt     0.0350
_refine_ls_wR_factor_gt     0.1088
_refine_ls_wR_factor_ref     0.1346
_refine_ls_goodness_of_fit_ref     1.148
_refine_ls_restrained_S_all     1.148
_refine_ls_number_reflns     6052
_refine_ls_number_parameters     250
_refine_ls_number_restraints     0
_refine_ls_hydrogen_treatment     mixed
_refine_ls_weighting_scheme     calc
_refine_ls_weighting_details
         'calc w=1/[\s^2^(Fo^2^)+(0.0878P)^2^+0.1785P] where P=(Fo^2^+2Fc^2^)/3'
_atom_sites_solution_hydrogens     geom
_atom_sites_solution_primary     direct
_atom_sites_solution_secondary     difmap
_refine_ls_shift/su_max     0.001
_refine_ls_shift/su_mean     <0.001
_refine_diff_density_max     0.650
_refine_diff_density_min     -0.393
_refine_ls_extinction_method     none
_refine_ls_extinction_coef     ?
loop_
    _atom_type_symbol
    _atom_type_description
    _atom_type_scat_dispersion_real
    _atom_type_scat_dispersion_imag
    _atom_type_scat_source
    'C' 'C' 0.0033 0.0016
                         'International Tables Vol C Tables 4.2.6.8 and 6.1.1.4'
    'H' 'H' 0.0000 0.0000
                         'International Tables Vol C Tables 4.2.6.8 and 6.1.1.4'
    'N' 'N' 0.0061 0.0033
                         'International Tables Vol C Tables 4.2.6.8 and 6.1.1.4'
    'O' 'O' 0.0106 0.0060
                         'International Tables Vol C Tables 4.2.6.8 and 6.1.1.4'
    'Cl' 'Cl' 0.1484 0.1585
                         'International Tables Vol C Tables 4.2.6.8 and 6.1.1.4'
_computing_data_collection     'APEX2 (Bruker, 2009)'
_computing_cell_refinement     'SAINT (Bruker, 2009)'
_computing_data_reduction     'SAINT (Bruker, 2009)'
_computing_structure_solution     'SHELXTL (Sheldrick, 2008)'
_computing_structure_refinement     'SHELXTL (Sheldrick, 2008)'
_computing_molecular_graphics     'SHELXTL (Sheldrick, 2008)'
_computing_publication_material
                             'SHELXTL (Sheldrick, 2008) and PLATON (Spek, 2009)'
loop_
    _atom_site_type_symbol
    _atom_site_label
    _atom_site_fract_x
    _atom_site_fract_y
    _atom_site_fract_z
    _atom_site_U_iso_or_equiv
    _atom_site_adp_type
    _atom_site_calc_flag
    _atom_site_refinement_flags
    _atom_site_occupancy
    _atom_site_disorder_assembly
    _atom_site_disorder_group
    Cl Cl1 -0.09361(3) 0.21897(3) 0.88976(3) 0.02143(10) Uani d . 1 . .
    Cl Cl2 0.91082(3) 0.72785(3) 0.47680(3) 0.02310(10) Uani d . 1 . .
    O O1 0.34512(9) -0.00277(8) 0.98844(9) 0.01700(17) Uani d . 1 . .
    N N1 0.61607(10) 0.00676(9) 0.76424(10) 0.01474(18) Uani d . 1 . .
    C C1 0.37158(11) 0.35655(11) 0.76122(11) 0.01307(19) Uani d . 1 . .
    C C2 0.51590(11) 0.42961(11) 0.70234(11) 0.0137(2) Uani d . 1 . .
    C C3 0.64840(12) 0.38878(11) 0.70641(12) 0.0157(2) Uani d . 1 . .
    H H3A 0.6557 0.3002 0.7557 0.019 Uiso calc R 1 . .
    C C4 0.76946(12) 0.48193(12) 0.63599(12) 0.0174(2) Uani d . 1 . .
    H H4A 0.8580 0.4555 0.6380 0.021 Uiso calc R 1 . .
    C C5 0.75782(12) 0.61409(12) 0.56297(12) 0.0170(2) Uani d . 1 . .
    C C6 0.62725(12) 0.65831(11) 0.55809(11) 0.0168(2) Uani d . 1 . .
    H H6A 0.6208 0.7472 0.5093 0.020 Uiso calc R 1 . .
    C C7 0.50725(12) 0.56512(11) 0.62855(11) 0.0147(2) Uani d . 1 . .
    C C8 0.35494(12) 0.58751(11) 0.64065(12) 0.0166(2) Uani d . 1 . .
    H H8A 0.3211 0.6472 0.6879 0.020 Uiso calc R 1 . .
    H H8B 0.3446 0.6239 0.5503 0.020 Uiso calc R 1 . .
    C C9 0.27675(11) 0.44936(11) 0.72460(11) 0.0143(2) Uani d . 1 . .
    C C10 0.13297(12) 0.41040(12) 0.76341(11) 0.0161(2) Uani d . 1 . .
    H H10A 0.0709 0.4719 0.7390 0.019 Uiso calc R 1 . .
    C C11 0.08464(11) 0.27561(12) 0.84032(12) 0.0160(2) Uani d . 1 . .
    C C12 0.17583(11) 0.18198(11) 0.87841(11) 0.0154(2) Uani d . 1 . .
    H H12A 0.1399 0.0928 0.9301 0.019 Uiso calc R 1 . .
    C C13 0.32054(11) 0.22131(11) 0.83943(11) 0.01356(19) Uani d . 1 . .
    C C14 0.41897(11) 0.11665(11) 0.87700(11) 0.0141(2) Uani d . 1 . .
    H H14A 0.4898 0.1530 0.9023 0.017 Uiso calc R 1 . .
    C C15 0.49599(12) 0.08479(11) 0.74948(12) 0.0154(2) Uani d . 1 . .
    H H15A 0.4284 0.0352 0.7336 0.018 Uiso calc R 1 . .
    H H15B 0.5313 0.1676 0.6691 0.018 Uiso calc R 1 . .
    C C16 0.74550(12) 0.06358(12) 0.63995(12) 0.0162(2) Uani d . 1 . .
    H H16A 0.8249 0.0192 0.6611 0.019 Uiso calc R 1 . .
    H H16B 0.7652 0.1569 0.6218 0.019 Uiso calc R 1 . .
    C C17 0.74054(12) 0.05380(12) 0.50737(12) 0.0188(2) Uani d . 1 . .
    H H17A 0.7301 -0.0393 0.5209 0.023 Uiso calc R 1 . .
    H H17B 0.6582 0.0929 0.4878 0.023 Uiso calc R 1 . .
    C C18 0.87478(13) 0.12510(13) 0.38423(12) 0.0220(2) Uani d . 1 . .
    H H18A 0.8838 0.2184 0.3702 0.026 Uiso calc R 1 . .
    H H18B 0.9570 0.0873 0.4053 0.026 Uiso calc R 1 . .
    C C19 0.87480(18) 0.11485(18) 0.25151(15) 0.0351(3) Uani d . 1 . .
    H H19A 0.9637 0.1568 0.1791 0.053 Uiso calc R 1 . .
    H H19B 0.7982 0.1585 0.2259 0.053 Uiso calc R 1 . .
    H H19C 0.8625 0.0227 0.2655 0.053 Uiso calc R 1 . .
    C C20 0.57620(12) -0.13645(11) 0.80309(12) 0.0167(2) Uani d . 1 . .
    H H20A 0.5521 -0.1476 0.7295 0.020 Uiso calc R 1 . .
    H H20B 0.4922 -0.1680 0.8859 0.020 Uiso calc R 1 . .
    C C21 0.69500(13) -0.22106(12) 0.82942(12) 0.0184(2) Uani d . 1 . .
    H H21A 0.7679 -0.2082 0.7415 0.022 Uiso calc R 1 . .
    H H21B 0.7381 -0.1912 0.8820 0.022 Uiso calc R 1 . .
    C C22 0.64153(15) -0.36850(13) 0.90795(13) 0.0229(2) Uani d . 1 . .
    H H22A 0.5982 -0.3982 0.8554 0.027 Uiso calc R 1 . .
    H H22B 0.5687 -0.3813 0.9959 0.027 Uiso calc R 1 . .
    C C23 0.7601(2) -0.45345(16) 0.93422(16) 0.0342(3) Uani d . 1 . .
    H H23A 0.7230 -0.5460 0.9768 0.051 Uiso calc R 1 . .
    H H23B 0.7965 -0.4309 0.9944 0.051 Uiso calc R 1 . .
    H H23C 0.8353 -0.4369 0.8480 0.051 Uiso calc R 1 . .
    H H1O1 0.359(2) 0.001(2) 1.062(2) 0.036(5) Uiso d . 1 . .
loop_
    _atom_site_aniso_label
    _atom_site_aniso_U_11
    _atom_site_aniso_U_22
    _atom_site_aniso_U_33
    _atom_site_aniso_U_12
    _atom_site_aniso_U_13
    _atom_site_aniso_U_23
    Cl1 0.01152(14) 0.02463(17) 0.02342(16) 0.00024(10) -0.00496(11)
                                                                    -0.00501(12)
    Cl2 0.01794(15) 0.02340(17) 0.02422(16) -0.00603(11) -0.00230(11)
                                                                    -0.00900(12)
    O1 0.0163(4) 0.0142(4) 0.0161(4) -0.0002(3) -0.0040(3) -0.0025(3)
    N1 0.0124(4) 0.0129(4) 0.0171(4) 0.0023(3) -0.0027(3) -0.0058(3)
    C1 0.0123(4) 0.0138(5) 0.0132(4) 0.0025(3) -0.0043(4) -0.0055(4)
    C2 0.0134(5) 0.0145(5) 0.0139(4) 0.0019(4) -0.0047(4) -0.0063(4)
    C3 0.0145(5) 0.0156(5) 0.0176(5) 0.0020(4) -0.0061(4) -0.0065(4)
    C4 0.0135(5) 0.0205(5) 0.0195(5) 0.0011(4) -0.0053(4) -0.0095(4)
    C5 0.0152(5) 0.0194(5) 0.0157(5) -0.0027(4) -0.0029(4) -0.0078(4)
    C6 0.0184(5) 0.0150(5) 0.0161(5) 0.0000(4) -0.0056(4) -0.0052(4)
    C7 0.0156(5) 0.0146(5) 0.0141(5) 0.0020(4) -0.0048(4) -0.0060(4)
    C8 0.0158(5) 0.0141(5) 0.0184(5) 0.0031(4) -0.0061(4) -0.0045(4)
    C9 0.0139(5) 0.0147(5) 0.0145(5) 0.0034(4) -0.0048(4) -0.0060(4)
    C10 0.0136(5) 0.0177(5) 0.0167(5) 0.0050(4) -0.0057(4) -0.0061(4)
    C11 0.0115(4) 0.0183(5) 0.0166(5) 0.0012(4) -0.0036(4) -0.0061(4)
    C12 0.0126(5) 0.0153(5) 0.0162(5) 0.0016(4) -0.0038(4) -0.0048(4)
    C13 0.0125(4) 0.0140(5) 0.0135(4) 0.0029(4) -0.0038(4) -0.0053(4)
    C14 0.0126(4) 0.0118(5) 0.0150(5) 0.0014(3) -0.0033(4) -0.0034(4)
    C15 0.0138(5) 0.0147(5) 0.0173(5) 0.0033(4) -0.0050(4) -0.0061(4)
    C16 0.0126(5) 0.0163(5) 0.0174(5) 0.0007(4) -0.0021(4) -0.0066(4)
    C17 0.0180(5) 0.0181(5) 0.0176(5) 0.0001(4) -0.0025(4) -0.0070(4)
    C18 0.0179(5) 0.0252(6) 0.0183(5) 0.0014(4) -0.0027(4) -0.0064(4)
    C19 0.0343(8) 0.0468(9) 0.0195(6) -0.0015(6) -0.0029(5) -0.0130(6)
    C20 0.0168(5) 0.0130(5) 0.0183(5) 0.0016(4) -0.0042(4) -0.0057(4)
    C21 0.0204(5) 0.0158(5) 0.0180(5) 0.0054(4) -0.0047(4) -0.0073(4)
    C22 0.0339(7) 0.0158(5) 0.0187(5) 0.0064(5) -0.0087(5) -0.0069(4)
    C23 0.0539(9) 0.0255(7) 0.0317(7) 0.0212(6) -0.0222(7) -0.0146(6)
_geom_special_details
;
All e.s.d.'s (except the e.s.d. in the dihedral angle between two l.s. planes)
are estimated using the full covariance matrix. The cell e.s.d.'s are taken
into account individually in the estimation of e.s.d.'s in distances, angles
and torsion angles; correlations between e.s.d.'s in cell parameters are only
used when they are defined by crystal symmetry. An approximate (isotropic)
treatment of cell e.s.d.'s is used for estimating e.s.d.'s involving l.s.
planes.
;
loop_
    _geom_bond_atom_site_label_1
    _geom_bond_atom_site_label_2
    _geom_bond_site_symmetry_2
    _geom_bond_distance
    _geom_bond_publ_flag
    Cl1 C11 . 1.7358(11) ?
    Cl2 C5 . 1.7400(12) ?
    O1 C14 . 1.4175(13) ?
    O1 H1O1 . 0.89(2) ?
    N1 C15 . 1.4751(14) ?
    N1 C20 . 1.4788(14) ?
    N1 C16 . 1.4805(14) ?
    C1 C13 . 1.4037(15) ?
    C1 C9 . 1.4119(14) ?
    C1 C2 . 1.4785(15) ?
    C2 C3 . 1.3989(15) ?
    C2 C7 . 1.4127(15) ?
    C3 C4 . 1.3950(16) ?
    C3 H3A . 0.9300 ?
    C4 C5 . 1.3881(17) ?
    C4 H4A . 0.9300 ?
    C5 C6 . 1.3936(16) ?
    C6 C7 . 1.3878(15) ?
    C6 H6A . 0.9300 ?
    C7 C8 . 1.5082(15) ?
    C8 C9 . 1.5062(16) ?
    C8 H8A . 0.9700 ?
    C8 H8B . 0.9700 ?
    C9 C10 . 1.3847(15) ?
    C10 C11 . 1.3932(16) ?
    C10 H10A . 0.9300 ?
    C11 C12 . 1.3941(15) ?
    C12 C13 . 1.3940(15) ?
    C12 H12A . 0.9300 ?
    C13 C14 . 1.5202(15) ?
    C14 C15 . 1.5354(15) ?
    C14 H14A . 0.9800 ?
    C15 H15A . 0.9700 ?
    C15 H15B . 0.9700 ?
    C16 C17 . 1.5290(16) ?
    C16 H16A . 0.9700 ?
    C16 H16B . 0.9700 ?
    C17 C18 . 1.5252(16) ?
    C17 H17A . 0.9700 ?
    C17 H17B . 0.9700 ?
    C18 C19 . 1.5162(19) ?
    C18 H18A . 0.9700 ?
    C18 H18B . 0.9700 ?
    C19 H19A . 0.9600 ?
    C19 H19B . 0.9600 ?
    C19 H19C . 0.9600 ?
    C20 C21 . 1.5261(16) ?
    C20 H20A . 0.9700 ?
    C20 H20B . 0.9700 ?
    C21 C22 . 1.5197(17) ?
    C21 H21A . 0.9700 ?
    C21 H21B . 0.9700 ?
    C22 C23 . 1.5259(19) ?
    C22 H22A . 0.9700 ?
    C22 H22B . 0.9700 ?
    C23 H23A . 0.9600 ?
    C23 H23B . 0.9600 ?
    C23 H23C . 0.9600 ?
loop_
    _geom_angle_atom_site_label_1
    _geom_angle_atom_site_label_2
    _geom_angle_atom_site_label_3
    _geom_angle_site_symmetry_1
    _geom_angle_site_symmetry_3
    _geom_angle
    _geom_angle_publ_flag
    C14 O1 H1O1 . . 105.1(14) ?
    C15 N1 C20 . . 111.58(9) ?
    C15 N1 C16 . . 111.49(9) ?
    C20 N1 C16 . . 113.09(9) ?
    C13 C1 C9 . . 119.98(10) ?
    C13 C1 C2 . . 132.12(10) ?
    C9 C1 C2 . . 107.90(9) ?
    C3 C2 C7 . . 119.17(10) ?
    C3 C2 C1 . . 132.54(10) ?
    C7 C2 C1 . . 108.28(9) ?
    C4 C3 C2 . . 119.50(11) ?
    C4 C3 H3A . . 120.2 ?
    C2 C3 H3A . . 120.2 ?
    C5 C4 C3 . . 119.99(10) ?
    C5 C4 H4A . . 120.0 ?
    C3 C4 H4A . . 120.0 ?
    C4 C5 C6 . . 121.95(10) ?
    C4 C5 Cl2 . . 118.82(9) ?
    C6 C5 Cl2 . . 119.23(9) ?
    C7 C6 C5 . . 117.74(10) ?
    C7 C6 H6A . . 121.1 ?
    C5 C6 H6A . . 121.1 ?
    C6 C7 C2 . . 121.64(10) ?
    C6 C7 C8 . . 128.05(10) ?
    C2 C7 C8 . . 110.31(10) ?
    C9 C8 C7 . . 102.80(9) ?
    C9 C8 H8A . . 111.2 ?
    C7 C8 H8A . . 111.2 ?
    C9 C8 H8B . . 111.2 ?
    C7 C8 H8B . . 111.2 ?
    H8A C8 H8B . . 109.1 ?
    C10 C9 C1 . . 121.57(10) ?
    C10 C9 C8 . . 127.77(10) ?
    C1 C9 C8 . . 110.66(9) ?
    C9 C10 C11 . . 117.54(10) ?
    C9 C10 H10A . . 121.2 ?
    C11 C10 H10A . . 121.2 ?
    C10 C11 C12 . . 122.07(10) ?
    C10 C11 Cl1 . . 120.11(9) ?
    C12 C11 Cl1 . . 117.81(9) ?
    C13 C12 C11 . . 120.35(10) ?
    C13 C12 H12A . . 119.8 ?
    C11 C12 H12A . . 119.8 ?
    C12 C13 C1 . . 118.49(10) ?
    C12 C13 C14 . . 119.41(10) ?
    C1 C13 C14 . . 122.04(9) ?
    O1 C14 C13 . . 112.68(9) ?
    O1 C14 C15 . . 108.89(9) ?
    C13 C14 C15 . . 108.43(9) ?
    O1 C14 H14A . . 108.9 ?
    C13 C14 H14A . . 108.9 ?
    C15 C14 H14A . . 108.9 ?
    N1 C15 C14 . . 112.91(9) ?
    N1 C15 H15A . . 109.0 ?
    C14 C15 H15A . . 109.0 ?
    N1 C15 H15B . . 109.0 ?
    C14 C15 H15B . . 109.0 ?
    H15A C15 H15B . . 107.8 ?
    N1 C16 C17 . . 116.53(9) ?
    N1 C16 H16A . . 108.2 ?
    C17 C16 H16A . . 108.2 ?
    N1 C16 H16B . . 108.2 ?
    C17 C16 H16B . . 108.2 ?
    H16A C16 H16B . . 107.3 ?
    C18 C17 C16 . . 111.72(10) ?
    C18 C17 H17A . . 109.3 ?
    C16 C17 H17A . . 109.3 ?
    C18 C17 H17B . . 109.3 ?
    C16 C17 H17B . . 109.3 ?
    H17A C17 H17B . . 107.9 ?
    C19 C18 C17 . . 113.12(11) ?
    C19 C18 H18A . . 109.0 ?
    C17 C18 H18A . . 109.0 ?
    C19 C18 H18B . . 109.0 ?
    C17 C18 H18B . . 109.0 ?
    H18A C18 H18B . . 107.8 ?
    C18 C19 H19A . . 109.5 ?
    C18 C19 H19B . . 109.5 ?
    H19A C19 H19B . . 109.5 ?
    C18 C19 H19C . . 109.5 ?
    H19A C19 H19C . . 109.5 ?
    H19B C19 H19C . . 109.5 ?
    N1 C20 C21 . . 112.70(9) ?
    N1 C20 H20A . . 109.1 ?
    C21 C20 H20A . . 109.1 ?
    N1 C20 H20B . . 109.1 ?
    C21 C20 H20B . . 109.1 ?
    H20A C20 H20B . . 107.8 ?
    C22 C21 C20 . . 112.38(10) ?
    C22 C21 H21A . . 109.1 ?
    C20 C21 H21A . . 109.1 ?
    C22 C21 H21B . . 109.1 ?
    C20 C21 H21B . . 109.1 ?
    H21A C21 H21B . . 107.9 ?
    C21 C22 C23 . . 112.52(12) ?
    C21 C22 H22A . . 109.1 ?
    C23 C22 H22A . . 109.1 ?
    C21 C22 H22B . . 109.1 ?
    C23 C22 H22B . . 109.1 ?
    H22A C22 H22B . . 107.8 ?
    C22 C23 H23A . . 109.5 ?
    C22 C23 H23B . . 109.5 ?
    H23A C23 H23B . . 109.5 ?
    C22 C23 H23C . . 109.5 ?
    H23A C23 H23C . . 109.5 ?
    H23B C23 H23C . . 109.5 ?
loop_
    _geom_torsion_atom_site_label_1
    _geom_torsion_atom_site_label_2
    _geom_torsion_atom_site_label_3
    _geom_torsion_atom_site_label_4
    _geom_torsion_site_symmetry_1
    _geom_torsion_site_symmetry_2
    _geom_torsion_site_symmetry_3
    _geom_torsion_site_symmetry_4
    _geom_torsion
    _geom_torsion_publ_flag
    C13 C1 C2 C3 . . . . -0.9(2) ?
    C9 C1 C2 C3 . . . . 179.75(11) ?
    C13 C1 C2 C7 . . . . 178.18(11) ?
    C9 C1 C2 C7 . . . . -1.15(12) ?
    C7 C2 C3 C4 . . . . -0.98(16) ?
    C1 C2 C3 C4 . . . . 178.04(11) ?
    C2 C3 C4 C5 . . . . 0.21(17) ?
    C3 C4 C5 C6 . . . . 0.51(17) ?
    C3 C4 C5 Cl2 . . . . 179.76(9) ?
    C4 C5 C6 C7 . . . . -0.40(17) ?
    Cl2 C5 C6 C7 . . . . -179.66(8) ?
    C5 C6 C7 C2 . . . . -0.40(16) ?
    C5 C6 C7 C8 . . . . 179.25(10) ?
    C3 C2 C7 C6 . . . . 1.10(16) ?
    C1 C2 C7 C6 . . . . -178.14(10) ?
    C3 C2 C7 C8 . . . . -178.62(10) ?
    C1 C2 C7 C8 . . . . 2.15(12) ?
    C6 C7 C8 C9 . . . . 178.09(11) ?
    C2 C7 C8 C9 . . . . -2.22(12) ?
    C13 C1 C9 C10 . . . . -0.34(16) ?
    C2 C1 C9 C10 . . . . 179.08(10) ?
    C13 C1 C9 C8 . . . . -179.72(10) ?
    C2 C1 C9 C8 . . . . -0.29(12) ?
    C7 C8 C9 C10 . . . . -177.83(11) ?
    C7 C8 C9 C1 . . . . 1.49(12) ?
    C1 C9 C10 C11 . . . . -0.01(17) ?
    C8 C9 C10 C11 . . . . 179.25(11) ?
    C9 C10 C11 C12 . . . . 0.31(17) ?
    C9 C10 C11 Cl1 . . . . -178.74(8) ?
    C10 C11 C12 C13 . . . . -0.25(18) ?
    Cl1 C11 C12 C13 . . . . 178.83(9) ?
    C11 C12 C13 C1 . . . . -0.12(17) ?
    C11 C12 C13 C14 . . . . -177.47(10) ?
    C9 C1 C13 C12 . . . . 0.40(16) ?
    C2 C1 C13 C12 . . . . -178.86(11) ?
    C9 C1 C13 C14 . . . . 177.68(10) ?
    C2 C1 C13 C14 . . . . -1.58(18) ?
    C12 C13 C14 O1 . . . . -20.91(14) ?
    C1 C13 C14 O1 . . . . 161.83(10) ?
    C12 C13 C14 C15 . . . . 99.69(11) ?
    C1 C13 C14 C15 . . . . -77.56(13) ?
    C20 N1 C15 C14 . . . . 99.92(11) ?
    C16 N1 C15 C14 . . . . -132.56(10) ?
    O1 C14 C15 N1 . . . . -69.47(11) ?
    C13 C14 C15 N1 . . . . 167.61(9) ?
    C15 N1 C16 C17 . . . . -68.12(12) ?
    C20 N1 C16 C17 . . . . 58.58(13) ?
    N1 C16 C17 C18 . . . . 175.50(10) ?
    C16 C17 C18 C19 . . . . 178.77(12) ?
    C15 N1 C20 C21 . . . . -175.79(9) ?
    C16 N1 C20 C21 . . . . 57.56(12) ?
    N1 C20 C21 C22 . . . . 163.47(10) ?
    C20 C21 C22 C23 . . . . 179.89(11) ?
loop_
    _geom_hbond_atom_site_label_D
    _geom_hbond_atom_site_label_H
    _geom_hbond_atom_site_label_A
    _geom_hbond_site_symmetry_A
    _geom_hbond_distance_DH
    _geom_hbond_distance_HA
    _geom_hbond_distance_DA
    _geom_hbond_angle_DHA
    _geom_hbond_publ_flag
    O1 H1O1 N1 2_657 0.89(2) 1.99(2) 2.8762(13) 175(2) yes
    C14 H14A O1 2_657 0.9800 2.5700 3.1831(15) 121.00 yes
    C8 H8A Cg2 2_666 0.9700 2.9800 3.6293(13) 126.00 yes
    C22 H22A Cg2 1_545 0.9700 2.8200 3.6730(15) 148.00 yes
    C23 H23B Cg3 2_657 0.9600 2.9200 3.7920(18) 152.00 yes
