# Supplementary material for: 2-Dibutyl­amino-1-(2,7-dichloro-9H-fluoren-4-yl)ethanol
Source: Acta Crystallogr Sect E Struct Rep Online. 2010 Sep 25;66(Pt 10):o2624–5. doi: 10.1107/S1600536810037566 (PMC2983289; doi:10.1107/S1600536810037566)
Supplement: Supplementary file 2 [file e-66-o2624-Isup2.hkl]

# 
# h,k,l, Fc-squared, Fo-squared, sigma(Fo-squared) and status flag 
# 
data_I
_shelx_title ' lume11am in P-1 (100K)' 
_shelx_refln_list_code          4 
_shelx_F_calc_maximum      124.27 
_exptl_crystal_F_000       432.00 
_reflns_d_resolution_high  0.7107 
 
loop_ 
 _symmetry_equiv_pos_as_xyz 
 'x, y, z' 
 '-x, -y, -z' 
 
_cell_length_a    10.0009 
_cell_length_b    10.8847 
_cell_length_c    11.0853 
_cell_angle_alpha  68.161 
_cell_angle_beta   70.999 
_cell_angle_gamma  88.904 
 
_shelx_F_squared_multiplier     1.000 
 
loop_ 
 _refln_index_h 
 _refln_index_k 
 _refln_index_l 
 _refln_F_squared_calc 
 _refln_F_squared_meas 
 _refln_F_squared_sigma 
 _refln_observed_status 
   1   0   0      928.54     1032.30     39.45 o 
   2   0   0      603.15      707.36     27.79 o 
   3   0   0       20.61       22.04      2.29 o 
   4   0   0     2594.21     2969.84    113.99 o 
   5   0   0     2513.28     2853.41     35.19 o 
   6   0   0      743.58      768.96      7.93 o 
   7   0   0     1277.91     1284.90     12.99 o 
   8   0   0      680.79      678.85      8.40 o 
   9   0   0       58.27       70.39      2.16 o 
  10   0   0      125.90      131.21      3.27 o 
  11   0   0      255.33      249.63      5.97 o 
  12   0   0      429.48      416.77      9.42 o 
  13   0   0        2.85        1.97      1.37 o 
 -13   1   0       24.60       23.30      1.72 o 
 -12   1   0        0.03       -0.23      0.92 o 
 -11   1   0       27.02       23.40      1.55 o 
 -10   1   0        0.01        0.23      0.63 o 
  -9   1   0      114.55      115.24      2.54 o 
  -8   1   0        5.24        5.25      0.55 o 
  -7   1   0      403.47      405.87      4.55 o 
  -6   1   0        0.08        0.96      0.41 o 
  -5   1   0       39.70       42.96      1.06 o 
  -4   1   0      309.54      340.10      5.38 o 
  -3   1   0       77.01       83.63      4.51 o 
  -2   1   0      239.35      245.34     10.07 o 
  -1   1   0     2663.88     2969.76    114.04 o 
   0   1   0        5.30        9.50      0.66 o 
   1   1   0     1583.05        0.00      0.12 o 
   2   1   0     1851.08     2031.49     78.03 o 
   3   1   0      191.85      211.84      9.49 o 
   4   1   0      184.73      219.44      4.25 o 
   5   1   0        5.70       -0.05      0.27 o 
   6   1   0      143.69      157.42      2.09 o 
   7   1   0      143.77      144.36      2.21 o 
   8   1   0      163.46      138.59      2.60 o 
   9   1   0      132.77      115.27      2.72 o 
  10   1   0       74.62       69.09      2.08 o 
  11   1   0        5.95        3.84      0.82 o 
  12   1   0      121.28      113.45      3.60 o 
  13   1   0       20.84       17.55      1.75 o 
 -13   2   0      108.38      114.13      5.94 o 
 -12   2   0      142.83      148.39      3.76 o 
 -11   2   0      599.40      617.73     10.22 o 
 -10   2   0      310.14      298.76      5.06 o 
  -9   2   0      610.42      587.48      8.57 o 
  -8   2   0     1193.24     1188.46     15.94 o 
  -7   2   0     1644.39     1635.55     21.35 o 
  -6   2   0      833.68      829.50     18.19 o 
  -5   2   0     1091.19     1130.65     22.36 o 
  -4   2   0      553.46      633.95      9.73 o 
  -3   2   0       62.60       84.01      1.91 o 
  -2   2   0     7851.56     8481.36    324.28 o 
  -1   2   0    15442.39    16817.50    638.71 o 
   0   2   0       18.44       18.38      1.32 o 
   1   2   0      692.57      738.93     28.89 o 
   3   2   0       49.28       54.31      1.53 o 
   4   2   0     3753.61     4365.18     63.72 o 
   5   2   0     1439.61     1562.47     25.73 o 
   6   2   0      422.90      401.63      6.67 o 
   7   2   0      439.49      424.79      5.52 o 
   8   2   0      315.65      273.34      3.93 o 
   9   2   0        6.79       10.61      0.84 o 
  10   2   0      962.44      911.94     12.20 o 
  11   2   0      203.67      195.25      3.64 o 
  12   2   0       76.55       76.25      2.17 o 
 -13   3   0        0.42       -0.14      1.07 o 
 -12   3   0       12.21       13.05      1.72 o 
 -11   3   0      190.64      203.44      5.30 o 
 -10   3   0       58.70       62.36      2.23 o 
  -9   3   0       48.59       46.64      1.82 o 
  -8   3   0      514.16      452.02      8.83 o 
  -7   3   0      776.43      712.16     11.31 o 
  -6   3   0       52.60       48.65      1.75 o 
  -5   3   0      546.58      594.56      9.28 o 
  -4   3   0     3564.97     3956.19     57.48 o 
  -2   3   0       49.74       35.06      5.93 o 
  -1   3   0     2324.54     2377.39     64.14 o 
   0   3   0       21.36       27.26      1.99 o 
   1   3   0       21.70       14.20      1.51 o 
   2   3   0        0.35        0.06      0.37 o 
   3   3   0     1932.91     2309.25     35.75 o 
   4   3   0        0.31        4.05      0.42 o 
   5   3   0       23.85       21.15      0.99 o 
   6   3   0       25.63       28.12      1.02 o 
   7   3   0      169.56      164.31      2.58 o 
   8   3   0        4.77        3.91      0.52 o 
   9   3   0       23.15       20.19      1.15 o 
  10   3   0      230.27      242.25      4.09 o 
  11   3   0       36.93       40.47      1.62 o 
  12   3   0       22.85       20.74      1.32 o 
 -13   4   0      283.02      293.91      8.04 o 
 -12   4   0      245.87      248.87      6.93 o 
 -11   4   0      334.12      332.34      7.03 o 
 -10   4   0       81.91       77.27      2.40 o 
  -9   4   0       14.65       17.44      1.22 o 
  -8   4   0     1764.71     1682.49     25.46 o 
  -7   4   0      727.49      737.44     11.64 o 
  -6   4   0      211.07      211.59      4.61 o 
  -5   4   0     1325.45     1321.50     24.83 o 
  -4   4   0      188.61      238.21      5.88 o 
  -3   4   0     4567.85     5105.51     82.71 o 
  -2   4   0       13.93        4.49      0.97 o 
  -1   4   0      736.73      802.67     22.42 o 
   0   4   0       78.70       23.37      1.91 o 
   1   4   0     3414.81     4066.07    155.24 o 
   2   4   0      330.17      383.52      7.15 o 
   3   4   0     1477.51     1706.73     40.50 o 
   4   4   0      320.47      334.56      7.41 o 
   5   4   0      679.49      708.09     12.04 o 
   6   4   0      830.76      812.74     10.74 o 
   7   4   0       34.49       41.79      1.18 o 
   8   4   0      148.80      160.09      2.88 o 
   9   4   0      277.09      287.68      4.62 o 
  10   4   0      685.19      702.20     10.95 o 
  11   4   0      103.67       96.28      2.26 o 
  12   4   0       42.19       47.50      1.65 o 
 -12   5   0       43.19       45.80      2.23 o 
 -11   5   0      129.38      136.14      3.75 o 
 -10   5   0        2.04        2.70      0.75 o 
  -9   5   0       54.56       50.56      1.82 o 
  -8   5   0        3.39        2.00      0.56 o 
  -7   5   0       19.79       17.59      0.99 o 
  -6   5   0       26.86       23.31      3.08 o 
  -5   5   0        1.70        0.29      0.32 o 
  -4   5   0        0.21        2.87      0.38 o 
  -3   5   0      328.16      335.40      6.13 o 
  -2   5   0      105.41      108.21      3.92 o 
  -1   5   0      640.54      830.76     28.34 o 
   0   5   0     1214.63     1478.48     57.55 o 
   1   5   0      160.26      174.22      4.58 o 
   2   5   0     1716.85     2042.51     29.81 o 
   3   5   0      450.94      578.82     13.45 o 
   4   5   0     1083.55     1164.10     28.32 o 
   5   5   0        1.60        0.23      0.51 o 
   6   5   0     1128.22     1069.52     19.92 o 
   7   5   0      268.22      240.29      4.27 o 
   8   5   0       42.99       44.10      1.45 o 
   9   5   0      149.85      154.80      3.33 o 
  10   5   0       34.56       46.13      1.92 o 
  11   5   0        4.18        2.91      0.85 o 
 -12   6   0      654.83      701.30     12.98 o 
 -11   6   0       66.98       78.47      3.13 o 
 -10   6   0        4.00        4.53      0.86 o 
  -9   6   0      207.77      204.81      4.19 o 
  -8   6   0       44.46       59.22      1.97 o 
  -7   6   0      644.98      570.28      9.05 o 
  -6   6   0      234.82      226.48      3.92 o 
  -5   6   0      205.33      176.78      2.52 o 
  -4   6   0      515.64      523.80     10.43 o 
  -3   6   0       75.36       55.96      3.21 o 
  -2   6   0      933.12      942.00     26.48 o 
  -1   6   0      754.28      707.80     20.32 o 
   0   6   0      696.28      820.19     33.09 o 
   1   6   0       37.67       50.85      3.50 o 
   2   6   0       26.44       32.47      1.52 o 
   3   6   0     1621.66     1736.57     29.50 o 
   4   6   0       69.04       73.46      2.60 o 
   5   6   0     3229.56     3265.03     58.00 o 
   6   6   0       23.59       35.67      2.28 o 
   7   6   0      198.89      222.90      5.39 o 
   8   6   0      242.23      247.77      6.06 o 
   9   6   0      477.29      481.21     10.41 o 
  10   6   0      428.89      432.05     10.72 o 
  11   6   0       69.43       66.24      4.85 o 
 -12   7   0       42.59       48.70      2.17 o 
 -11   7   0        0.94        0.89      0.76 o 
 -10   7   0       40.10       40.73      1.75 o 
  -9   7   0       10.08       12.12      1.04 o 
  -8   7   0        0.28        0.24      0.44 o 
  -7   7   0       85.70       70.12      3.04 o 
  -6   7   0       16.82       30.29      2.16 o 
  -5   7   0      136.54      143.69      2.46 o 
  -4   7   0       52.18       50.16      3.65 o 
  -3   7   0      242.21      231.28      4.19 o 
  -2   7   0      300.93      339.51     10.61 o 
  -1   7   0       56.92       80.43      3.58 o 
   0   7   0       54.80       59.17      4.27 o 
   1   7   0        0.04        0.03      0.26 o 
   2   7   0      361.93      338.55     12.70 o 
   3   7   0       40.93       35.04      1.87 o 
   4   7   0       55.44       45.23      1.47 o 
   5   7   0      162.79      178.57      4.17 o 
   6   7   0        0.49        1.06      0.80 o 
   7   7   0       54.23       48.73      2.09 o 
   8   7   0       25.36       26.55      1.83 o 
   9   7   0       51.53       54.85      2.51 o 
  10   7   0       27.72       31.46      2.27 o 
 -11   8   0        4.81        5.90      0.88 o 
 -10   8   0        0.89        1.95      1.06 o 
  -9   8   0        8.96        9.36      0.79 o 
  -8   8   0      243.55      257.84      6.24 o 
  -7   8   0      453.66      427.18     13.71 o 
  -6   8   0      389.51      352.42     16.49 o 
  -5   8   0      501.14      452.91     34.85 o 
  -4   8   0      788.73      783.47     26.73 o 
  -3   8   0     1675.88     1586.53     44.19 o 
  -2   8   0     2528.25     2636.73     72.27 o 
  -1   8   0        0.15        1.17      0.93 o 
   0   8   0      227.91      226.51     11.23 o 
   1   8   0        0.87        1.24      0.36 o 
   2   8   0     1687.19     1594.84     37.97 o 
   3   8   0       61.21       66.61      2.78 o 
   4   8   0     1328.69     1359.74     33.19 o 
   5   8   0       62.10       62.67      3.47 o 
   6   8   0        2.52        3.34      0.71 o 
   7   8   0      162.36      158.09      4.21 o 
   8   8   0      173.34      175.42      4.72 o 
   9   8   0      892.40      919.70     18.04 o 
  10   8   0        0.56       -0.85      1.06 o 
 -11   9   0       75.67       85.60      3.28 o 
 -10   9   0       39.19       42.54      3.17 o 
  -9   9   0        2.27        1.95      0.79 o 
  -8   9   0       21.15       18.46      1.11 o 
  -7   9   0        4.87        4.59      1.36 o 
  -6   9   0      157.26      152.06      5.96 o 
  -5   9   0        6.86        7.59      1.01 o 
  -4   9   0        5.32        3.70      0.65 o 
  -3   9   0      228.84      240.23     17.07 o 
  -2   9   0       75.42       77.67      6.00 o 
  -1   9   0       72.79       75.42     11.13 o 
   0   9   0      167.04      164.02      9.11 o 
   1   9   0      389.44      322.76      8.47 o 
   2   9   0      299.53      272.08      7.61 o 
   3   9   0       31.62       43.16      2.27 o 
   4   9   0      211.84      203.51      6.49 o 
   5   9   0       55.68       64.02      3.21 o 
   6   9   0       34.33       32.72      1.25 o 
   7   9   0       93.67       94.58      2.82 o 
   8   9   0       39.34       40.94      2.25 o 
   9   9   0        0.94        0.11      0.86 o 
 -10  10   0      251.63      265.47     10.97 o 
  -9  10   0      115.91      122.42      6.15 o 
  -8  10   0      197.61      209.99      8.44 o 
  -7  10   0       53.56       55.62      3.39 o 
  -6  10   0       56.46       54.65      3.05 o 
  -5  10   0        1.15        0.36      0.72 o 
  -4  10   0      634.94      616.62     15.30 o 
  -3  10   0      456.85      475.43     14.99 o 
  -2  10   0      479.18      415.66     13.44 o 
  -1  10   0       26.49       32.51      5.98 o 
   0  10   0       13.79       17.11      3.05 o 
   1  10   0      124.11      114.05      8.13 o 
   2  10   0      672.25      628.80     16.10 o 
   3  10   0      541.97      607.72     15.86 o 
   4  10   0        1.31       -0.02      0.93 o 
   5  10   0        1.50        1.74      0.98 o 
   6  10   0       22.78       30.44      2.72 o 
   7  10   0      240.15      240.97      8.35 o 
   8  10   0      360.10      368.70     14.45 o 
  -9  11   0      138.78      147.45      7.02 o 
  -8  11   0      109.33      114.71      5.56 o 
  -7  11   0       68.29       73.71      4.05 o 
  -6  11   0        2.51        5.65      1.26 o 
  -5  11   0      161.05      156.73      5.76 o 
  -4  11   0       14.08       11.02      1.07 o 
  -3  11   0       74.95       61.38      5.27 o 
  -2  11   0        3.69        4.52      1.54 o 
  -1  11   0       19.27       17.35      2.33 o 
   0  11   0       34.52       32.29      3.19 o 
   1  11   0        4.85        6.33      2.62 o 
   2  11   0       51.19       52.27      2.54 o 
   3  11   0      111.80      125.35      4.59 o 
   4  11   0        2.68        3.08      1.11 o 
   5  11   0       67.89       62.63      3.40 o 
   6  11   0       15.39       17.17      2.15 o 
   7  11   0      229.81      239.22     10.25 o 
  -8  12   0       15.47       20.75      2.61 o 
  -7  12   0      369.63      402.39     13.77 o 
  -6  12   0      411.69      436.51     14.33 o 
  -5  12   0       91.46       95.21      4.03 o 
  -4  12   0       52.16       48.32      2.27 o 
  -2  12   0      216.34      220.41      8.68 o 
  -1  12   0       32.90       34.32      3.19 o 
   0  12   0       52.18       54.79      3.85 o 
   1  12   0      479.84      493.63     12.98 o 
   2  12   0       35.24       36.93      2.24 o 
   3  12   0      126.06      132.33      4.89 o 
   4  12   0       58.79       57.80      3.19 o 
   5  12   0        2.14        1.74      1.34 o 
  -6  13   0       17.31       21.40      2.14 o 
  -5  13   0        2.11        3.60      1.05 o 
  -4  13   0       16.98       15.23      1.38 o 
   0  13   0        3.10        3.26      0.77 o 
   1  13   0        1.66        0.84      0.76 o 
   2  13   0      513.58      557.53     14.89 o 
   3  13   0       65.15       66.78      4.43 o 
   0  14   0      249.82      262.61      8.65 o 
  -2 -13   1       20.47       17.79      2.03 o 
  -1 -13   1      263.73      256.74     11.37 o 
   0 -13   1      121.86      120.86      3.76 o 
   1 -13   1       26.78       31.87      3.64 o 
   4 -13   1       61.57       62.62      2.65 o 
   5 -13   1       91.25       96.31      3.97 o 
   6 -13   1       62.99       66.71      3.45 o 
  -4 -12   1       65.35       79.40      3.89 o 
  -3 -12   1        5.19        6.16      2.97 o 
  -2 -12   1      110.24      124.44      4.61 o 
  -1 -12   1       79.91       87.16      3.11 o 
   0 -12   1       44.50       46.64      2.03 o 
   1 -12   1       14.59       17.06      3.85 o 
   2 -12   1        0.20       -0.20      1.24 o 
   3 -12   1        0.13        0.80      1.25 o 
   4 -12   1        0.81        0.05      0.55 o 
   5 -12   1       57.73       46.50      2.45 o 
   6 -12   1       32.51       32.13      2.32 o 
   7 -12   1        4.84        5.10      1.41 o 
   8 -12   1        0.00       -1.65      1.08 o 
  -6 -11   1      180.51      187.39      8.46 o 
  -5 -11   1       35.32       32.23      3.15 o 
  -4 -11   1      106.62      104.66      4.44 o 
  -3 -11   1       40.47       37.97      2.45 o 
  -2 -11   1      127.65      125.10      4.52 o 
  -1 -11   1      174.57      174.04      5.45 o 
   0 -11   1       26.37       25.24      2.47 o 
   1 -11   1       31.76       28.20      3.06 o 
   2 -11   1      181.83      182.03      7.90 o 
   3 -11   1       34.47       39.37      9.90 o 
   4 -11   1      137.06      123.70      3.82 o 
   5 -11   1      143.56      150.42      5.46 o 
   6 -11   1      102.88      112.08      4.71 o 
   7 -11   1       22.36       21.33      2.25 o 
   8 -11   1      116.46      118.52      5.63 o 
   9 -11   1      225.51      256.69     10.13 o 
  -7 -10   1       42.35       44.55      3.33 o 
  -6 -10   1       79.30       81.49      4.17 o 
  -5 -10   1       45.43       49.52      3.04 o 
  -4 -10   1        1.78        2.93      2.05 o 
  -3 -10   1       20.79       18.55      1.78 o 
  -2 -10   1       33.06       33.13      2.07 o 
  -1 -10   1        0.00        0.33      1.24 o 
   0 -10   1      257.95      245.49      6.00 o 
   1 -10   1       28.17       24.30      2.66 o 
   2 -10   1        6.50        3.17      1.32 o 
   3 -10   1       19.82       17.48      2.22 o 
   4 -10   1       42.49       36.43      1.65 o 
   5 -10   1        7.36        4.39      0.91 o 
   6 -10   1       41.28       47.70      2.71 o 
   7 -10   1        9.29       10.36      1.61 o 
   8 -10   1       27.34       21.67      2.50 o 
   9 -10   1       52.47       58.20      3.94 o 
  10 -10   1      149.16      164.68      7.69 o 
  -8  -9   1       62.68       64.17      2.46 o 
  -7  -9   1       17.95       15.30      1.69 o 
  -6  -9   1      219.59      223.76      7.70 o 
  -5  -9   1      387.89      415.62     12.51 o 
  -4  -9   1        2.13        4.88      1.13 o 
  -3  -9   1       87.89       84.14      3.46 o 
  -2  -9   1       95.19       86.42      3.28 o 
  -1  -9   1      128.30      145.63      5.87 o 
   0  -9   1     1062.23     1108.16     26.55 o 
   1  -9   1      122.69      113.08      5.19 o 
   2  -9   1      164.97      151.41      7.74 o 
   3  -9   1      339.90      319.21     19.06 o 
   4  -9   1       52.82       49.24      3.85 o 
   5  -9   1      278.91      271.22      9.52 o 
   6  -9   1      290.42      285.65     10.72 o 
   7  -9   1        4.12        5.27      1.49 o 
   8  -9   1       33.18       33.58      2.74 o 
   9  -9   1      368.79      397.61      8.80 o 
  10  -9   1      248.97      245.14      6.12 o 
  11  -9   1       35.08       35.76      2.06 o 
  -9  -8   1       31.82       31.43      2.06 o 
  -8  -8   1       19.98       20.07      1.62 o 
  -7  -8   1        1.32        2.18      0.78 o 
  -6  -8   1       30.33       36.06      1.99 o 
  -5  -8   1        0.87        0.76      0.47 o 
  -4  -8   1       29.93       32.84      2.20 o 
  -3  -8   1        8.83        3.50      0.95 o 
  -2  -8   1        4.42        1.37      1.04 o 
  -1  -8   1      189.38      194.73      5.57 o 
   0  -8   1      128.13      126.36      7.55 o 
   1  -8   1      811.37      772.81     25.39 o 
   2  -8   1      157.69      166.94      6.64 o 
   3  -8   1      363.15      320.21     10.56 o 
   4  -8   1        6.42        9.26      2.35 o 
   5  -8   1        6.68        9.85      1.51 o 
   6  -8   1       28.37       32.63      3.66 o 
   7  -8   1       83.74       78.88      2.08 o 
   8  -8   1        1.49        1.15      0.74 o 
   9  -8   1        3.09        2.74      0.82 o 
  10  -8   1       10.20       10.75      0.85 o 
  11  -8   1       33.21       35.79      1.51 o 
 -10  -7   1       72.60       81.21      6.42 o 
  -9  -7   1       26.58       29.80      2.87 o 
  -8  -7   1      219.96      211.74      5.45 o 
  -7  -7   1      461.38      480.99     10.01 o 
  -6  -7   1      233.74      247.77      5.68 o 
  -5  -7   1       20.63       17.67      1.19 o 
  -4  -7   1       39.05       38.85      1.51 o 
  -3  -7   1      150.56      147.29      4.80 o 
  -2  -7   1     1822.46     1849.64     43.82 o 
  -1  -7   1     1473.82     1575.58     37.40 o 
   0  -7   1      225.74      218.42     10.90 o 
   1  -7   1        2.28        1.10      1.15 o 
   2  -7   1     1175.73     1163.79     32.96 o 
   3  -7   1        0.75        3.34      2.82 o 
   4  -7   1      747.10      756.02     18.34 o 
   5  -7   1     1189.74     1121.40     26.83 o 
   6  -7   1       11.49        5.79      0.88 o 
   7  -7   1      278.83      279.01      5.77 o 
   8  -7   1       64.57       70.35      1.88 o 
   9  -7   1       57.09       59.36      1.75 o 
  10  -7   1      219.14      223.19      5.42 o 
  11  -7   1      282.89      299.91      6.14 o 
  12  -7   1       64.53       65.74      2.39 o 
 -10  -6   1       57.18       64.81      4.06 o 
  -9  -6   1       26.38       32.95      2.21 o 
  -8  -6   1        0.79        3.00      0.89 o 
  -7  -6   1      287.75      279.09      6.46 o 
  -6  -6   1        7.66        5.13      0.83 o 
  -5  -6   1       16.24       15.46      1.13 o 
  -4  -6   1       17.08       16.81      1.15 o 
  -3  -6   1      333.58      390.42      7.10 o 
  -2  -6   1        3.01        4.95      0.50 o 
  -1  -6   1        4.36        6.44      0.71 o 
   0  -6   1       39.71       41.35      3.45 o 
   1  -6   1      197.08      228.93     11.45 o 
   2  -6   1       85.22       74.23      3.32 o 
   3  -6   1       21.73       22.89      0.75 o 
   4  -6   1      626.46      662.57     16.14 o 
   5  -6   1       44.59       33.65      0.93 o 
   6  -6   1       11.13        9.93      0.50 o 
   7  -6   1      115.20       81.77      2.67 o 
   8  -6   1        5.00        2.02      0.53 o 
   9  -6   1       45.50       47.72      1.70 o 
  10  -6   1      287.56      294.58      5.56 o 
  11  -6   1        1.05        2.00      0.82 o 
  12  -6   1       58.86       64.36      2.47 o 
 -11  -5   1      241.25      230.99      8.00 o 
 -10  -5   1       26.41       27.10      2.37 o 
  -9  -5   1      248.73      251.23      4.69 o 
  -8  -5   1      548.16      570.13     12.39 o 
  -7  -5   1      610.78      663.78     13.20 o 
  -6  -5   1       16.61       17.46      1.33 o 
  -5  -5   1       11.28       13.56      1.07 o 
  -4  -5   1        0.76       -0.24      0.38 o 
  -3  -5   1     3692.81     3773.66    285.29 o 
  -2  -5   1      302.04      288.44      4.62 o 
  -1  -5   1      379.74      429.00      7.83 o 
   0  -5   1       22.68       15.90      2.27 o 
   1  -5   1        6.71       20.28      3.24 o 
   2  -5   1      655.42      629.86     18.14 o 
   3  -5   1     2079.50     2253.05     44.97 o 
   4  -5   1     1449.07     1415.73     24.97 o 
   5  -5   1        2.67        1.82      0.31 o 
   6  -5   1      332.92      311.50      7.76 o 
   7  -5   1        1.13        0.24      0.51 o 
   8  -5   1      147.51      160.66      3.31 o 
   9  -5   1      642.63      605.27      9.96 o 
  10  -5   1      216.08      222.08      6.05 o 
  11  -5   1        0.06       -0.33      0.67 o 
  12  -5   1       74.49       77.34      3.75 o 
  13  -5   1       23.06       22.57      1.82 o 
 -11  -4   1      136.47      142.65      3.14 o 
 -10  -4   1        4.65        4.91      0.75 o 
  -9  -4   1       56.50       59.99      1.62 o 
  -8  -4   1        4.98        3.66      0.54 o 
  -7  -4   1       10.65        5.54      0.53 o 
  -6  -4   1      255.08      244.45      3.68 o 
  -5  -4   1      749.57      774.29     11.79 o 
  -4  -4   1      337.17      373.26      9.36 o 
  -2  -4   1      100.54      147.62      3.11 o 
  -1  -4   1     1248.14     1516.50     26.47 o 
   0  -4   1      200.51      233.17     10.45 o 
   1  -4   1      120.92      124.41      4.39 o 
   2  -4   1      741.14      850.28     23.81 o 
   3  -4   1       11.03       11.70      0.85 o 
   4  -4   1       70.32       63.51      1.83 o 
   5  -4   1       19.28       28.01      1.09 o 
   6  -4   1       40.77       41.23      1.51 o 
   7  -4   1       15.44       16.66      1.38 o 
   8  -4   1        9.25       10.00      0.86 o 
   9  -4   1       52.14       53.80      1.84 o 
  10  -4   1       10.14        7.76      0.97 o 
  11  -4   1       29.95       33.56      1.76 o 
  12  -4   1        4.35        3.82      0.98 o 
  13  -4   1       31.30       29.73      2.52 o 
 -12  -3   1      132.53      116.91      2.68 o 
 -11  -3   1        3.42        1.36      0.67 o 
 -10  -3   1        9.50       12.93      1.16 o 
  -9  -3   1      717.23      738.78      9.29 o 
  -8  -3   1      499.51      538.28      6.93 o 
  -7  -3   1      254.51      259.56      3.70 o 
  -6  -3   1      235.08      258.56      4.75 o 
  -5  -3   1      356.90      376.00      5.31 o 
  -4  -3   1     1479.90     1594.34     20.25 o 
  -3  -3   1      825.06      964.32     14.16 o 
  -2  -3   1      452.18       -0.25      0.13 o 
  -1  -3   1      248.41       -0.11      0.31 o 
   1  -3   1     2332.48     2520.16     68.17 o 
   2  -3   1     2093.46     2246.42     60.89 o 
   3  -3   1     2626.95     2699.57     48.58 o 
   4  -3   1      117.74      152.07      8.34 o 
   5  -3   1      505.68      506.78     12.07 o 
   6  -3   1        0.49        0.88      0.39 o 
   7  -3   1     1357.24     1331.43     20.21 o 
   8  -3   1     1103.91     1055.03     16.34 o 
   9  -3   1        2.36        3.60      0.70 o 
  10  -3   1       40.14       46.05      1.82 o 
  11  -3   1       16.40       17.22      1.64 o 
  12  -3   1       82.40       83.02      3.19 o 
  13  -3   1       98.95       96.25      3.97 o 
 -12  -2   1      284.49      296.40      5.78 o 
 -11  -2   1        1.82        1.51      0.97 o 
 -10  -2   1       65.59       59.22      1.75 o 
  -9  -2   1      122.41      134.88      2.67 o 
  -8  -2   1       67.38       76.74      1.74 o 
  -7  -2   1      141.18      133.43      2.32 o 
  -6  -2   1      329.64      340.27      5.85 o 
  -5  -2   1       58.17       59.68      1.99 o 
  -4  -2   1     1473.70     1677.17     24.59 o 
  -3  -2   1       94.10      112.83      2.11 o 
  -2  -2   1       21.36       23.37      1.18 o 
  -1  -2   1       17.25        0.52      0.38 o 
   0  -2   1        1.86        3.41      0.95 o 
   1  -2   1      845.55      947.85     26.00 o 
   2  -2   1      726.97      783.41     30.66 o 
   3  -2   1      202.04      177.56      4.10 o 
   4  -2   1     1226.18     1334.18     19.67 o 
   5  -2   1      190.91      220.74      3.86 o 
   6  -2   1      454.16      419.98      6.88 o 
   7  -2   1        3.62        2.15      0.70 o 
   8  -2   1      126.05      109.67      2.59 o 
   9  -2   1        0.02        0.37      0.48 o 
  10  -2   1       14.81       13.70      1.02 o 
  11  -2   1        0.71        0.75      0.72 o 
  12  -2   1       53.24       61.20      2.28 o 
  13  -2   1        0.07       -0.24      0.83 o 
 -12  -1   1       31.58       26.48      1.98 o 
 -11  -1   1       43.09       41.83      2.17 o 
 -10  -1   1      471.20      450.85      6.73 o 
  -9  -1   1      175.35      200.21      3.51 o 
  -8  -1   1      179.03      204.00      5.09 o 
  -7  -1   1      972.66      954.16      9.83 o 
  -6  -1   1      223.58      229.89      2.81 o 
  -5  -1   1      705.06      719.59      8.61 o 
  -4  -1   1      893.23     1075.83     13.87 o 
  -3  -1   1     2348.99     2577.45     54.55 o 
  -1  -1   1     1755.38     1873.99     72.01 o 
   0  -1   1       29.69       30.54      1.82 o 
   1  -1   1     1397.99     1427.21     99.78 o 
   2  -1   1      483.92      505.73     20.14 o 
   3  -1   1      668.79      758.00     29.81 o 
   4  -1   1     1948.32     1899.24     33.48 o 
   5  -1   1        7.08        8.18      0.50 o 
   6  -1   1      372.60      354.00      4.57 o 
   7  -1   1     1151.37     1113.10     14.49 o 
   8  -1   1      116.61      107.45      1.99 o 
   9  -1   1      460.31      472.86      6.28 o 
  10  -1   1      176.59      165.81      3.66 o 
  11  -1   1      215.23      222.83      4.67 o 
  12  -1   1      262.85      250.04      5.20 o 
  13  -1   1       53.69       48.05      2.57 o 
 -12   0   1        0.04        0.64      1.30 o 
 -11   0   1        0.34       -0.48      0.90 o 
 -10   0   1        2.63        1.69      0.75 o 
  -9   0   1       24.48       24.92      1.19 o 
  -8   0   1      806.01      743.24      9.17 o 
  -7   0   1        4.52        5.42      0.56 o 
  -6   0   1      531.07      570.75      6.18 o 
  -5   0   1      756.40      839.04     12.18 o 
  -4   0   1      685.59      832.57     18.19 o 
  -3   0   1        0.20        1.91      1.10 o 
  -2   0   1      896.89      950.43     36.91 o 
  -1   0   1       19.71       18.02      1.25 o 
   0   0   1       99.71      102.86      4.24 o 
   2   0   1     2003.70     2276.89     86.86 o 
   3   0   1      745.21      795.66     31.37 o 
   4   0   1      243.87      259.06     11.58 o 
   5   0   1      217.63      255.19      4.74 o 
   6   0   1        3.90        6.44      0.42 o 
   7   0   1      248.53      252.00      3.07 o 
   8   0   1       38.07       37.54      0.98 o 
   9   0   1       36.59       41.10      1.34 o 
  10   0   1       81.91       82.85      2.51 o 
  11   0   1        0.51       -0.60      0.54 o 
  12   0   1        9.68       15.66      2.59 o 
  13   0   1      116.89       99.91      5.61 o 
 -12   1   1      176.13      188.63      7.17 o 
 -11   1   1       48.62       50.61      2.03 o 
 -10   1   1      224.25      229.05      4.78 o 
  -9   1   1      199.74      213.61      4.31 o 
  -8   1   1      735.19      737.62     10.35 o 
  -7   1   1      247.62      227.93      3.44 o 
  -6   1   1       32.44       31.03      0.92 o 
  -5   1   1      972.01     1150.02     15.85 o 
  -4   1   1     1550.22     1607.70     23.40 o 
  -3   1   1      835.06      948.41     37.08 o 
  -2   1   1      999.05     1172.82     45.08 o 
  -1   1   1       17.65       14.95      1.03 o 
   1   1   1      722.47      844.82     32.51 o 
   3   1   1     1245.69     1449.05     56.19 o 
   4   1   1      273.35      325.91     14.32 o 
   5   1   1       37.75       40.55      1.13 o 
   6   1   1        4.48        6.94      0.42 o 
   7   1   1     1785.09     1801.11     17.05 o 
   8   1   1     1175.79     1126.51     12.28 o 
   9   1   1       43.05       38.63      1.22 o 
  10   1   1       39.13       31.55      1.50 o 
  11   1   1      197.84      189.58      5.74 o 
  12   1   1      253.25      248.93      5.82 o 
  13   1   1      224.21      206.23      5.33 o 
 -12   2   1        3.60        3.12      1.01 o 
 -11   2   1        0.46        0.58      0.78 o 
 -10   2   1        0.04       -0.30      0.64 o 
  -9   2   1       20.48       20.10      1.17 o 
  -8   2   1       10.70        9.16      0.84 o 
  -7   2   1      425.31      446.01      6.54 o 
  -6   2   1      100.87      100.73      2.01 o 
  -5   2   1      494.19      563.83      8.93 o 
  -4   2   1      595.87      610.54      9.46 o 
  -3   2   1        2.02        1.33      0.81 o 
  -2   2   1       50.90       61.28      3.07 o 
  -1   2   1      163.48      219.80      8.71 o 
   0   2   1      828.84      965.86     36.85 o 
   1   2   1     2591.40     2897.59    110.14 o 
   2   2   1      187.56      234.99     10.11 o 
   4   2   1      349.41      401.04      7.48 o 
   5   2   1        1.95        1.94      0.34 o 
   6   2   1       52.72       59.09      1.42 o 
   7   2   1      188.60      170.83      2.31 o 
   8   2   1      170.30      188.39      3.00 o 
   9   2   1       55.20       68.15      2.21 o 
  10   2   1        3.54        2.60      0.68 o 
  11   2   1       61.35       58.05      2.36 o 
  12   2   1      327.03      314.60      6.53 o 
  13   2   1       27.32       28.53      1.68 o 
 -12   3   1        4.20        5.04      1.13 o 
 -11   3   1      331.81      339.42      6.92 o 
 -10   3   1      399.59      392.09      6.31 o 
  -9   3   1       93.68      104.26      2.41 o 
  -8   3   1       18.07       19.90      2.08 o 
  -7   3   1      143.37      130.68      2.52 o 
  -6   3   1     1026.32     1044.06     16.01 o 
  -5   3   1       29.67       22.43      0.92 o 
  -4   3   1     1210.84     1263.16     18.81 o 
  -3   3   1     1629.11     1621.71     23.73 o 
  -1   3   1        2.16       -0.59      0.66 o 
   0   3   1     1349.00     1505.50     57.56 o 
   1   3   1    10628.69    11679.09    446.27 o 
   2   3   1      462.47      506.33     11.50 o 
   3   3   1      811.21      877.78     29.42 o 
   4   3   1      110.55      145.23      2.03 o 
   5   3   1      470.06      515.60      6.57 o 
   6   3   1      950.06      991.07     17.15 o 
   7   3   1      824.68      838.21     11.44 o 
   8   3   1      344.52      309.99      4.31 o 
   9   3   1       62.87       62.15      1.77 o 
  10   3   1       32.78       30.36      1.33 o 
  11   3   1      203.08      203.62      3.70 o 
  12   3   1      600.08      613.52      8.84 o 
 -12   4   1        1.33        1.42      1.79 o 
 -11   4   1       21.62       22.61      1.75 o 
 -10   4   1       27.37       27.92      1.77 o 
  -9   4   1       19.60       26.82      1.72 o 
  -8   4   1      159.55      141.08      3.21 o 
  -7   4   1      960.43      937.04     14.62 o 
  -6   4   1        3.11        1.36      0.57 o 
  -5   4   1        7.26        6.88      0.78 o 
  -4   4   1       48.40       30.43      1.12 o 
  -3   4   1      854.55      901.04     16.07 o 
  -2   4   1       87.65       90.72      2.07 o 
  -1   4   1      292.40      289.95      8.38 o 
   0   4   1      173.01      187.21      8.10 o 
   1   4   1     1243.10     1354.16     52.53 o 
   2   4   1     1022.83     1106.39     19.63 o 
   3   4   1      201.53      244.70      4.89 o 
   4   4   1       23.36       26.87      0.70 o 
   5   4   1        1.27        0.91      0.27 o 
   6   4   1      429.60      450.24      5.89 o 
   7   4   1      105.37      117.44      2.29 o 
   8   4   1       41.91       46.58      1.34 o 
   9   4   1       15.20       11.82      0.75 o 
  10   4   1       59.27       61.52      2.70 o 
  11   4   1      157.01      153.49      3.16 o 
  12   4   1        0.35       -0.59      0.60 o 
 -12   5   1       15.50       16.47      2.21 o 
 -11   5   1      218.88      230.33      5.43 o 
 -10   5   1       57.10       60.30      2.28 o 
  -9   5   1      357.57      343.52      6.83 o 
  -8   5   1        3.69        5.24      0.76 o 
  -7   5   1      262.20      254.72      4.69 o 
  -6   5   1      273.95      271.41      5.74 o 
  -5   5   1      594.64      601.66     15.03 o 
  -4   5   1      437.25      401.90      9.89 o 
  -3   5   1      153.74      140.72      2.25 o 
  -2   5   1      199.43      264.21      5.73 o 
  -1   5   1     1794.90     2063.94     55.99 o 
   1   5   1      293.98      309.21      7.56 o 
   2   5   1      220.78      213.78      4.12 o 
   3   5   1      142.12      134.04      3.67 o 
   4   5   1      511.16      549.32     15.01 o 
   5   5   1     1764.15     1703.76    100.48 o 
   6   5   1      619.78      575.11      8.89 o 
   7   5   1       18.73       21.47      0.96 o 
   8   5   1        3.90        5.46      0.54 o 
   9   5   1        0.73        1.69      0.50 o 
  10   5   1      217.72      234.74      6.61 o 
  11   5   1       88.35       87.31      2.18 o 
  12   5   1      230.82      217.35      6.30 o 
 -12   6   1       37.35       42.67      3.40 o 
 -11   6   1       32.91       34.83      1.92 o 
 -10   6   1       29.57       39.09      2.53 o 
  -9   6   1       44.92       61.15      2.35 o 
  -8   6   1      185.57      179.31      3.95 o 
  -7   6   1       52.30       44.98      2.15 o 
  -6   6   1       43.85       41.53      1.91 o 
  -5   6   1      363.62      341.09      6.30 o 
  -4   6   1       98.63      114.02      2.09 o 
  -3   6   1        3.34        1.31      0.56 o 
  -2   6   1       59.82       65.51      6.09 o 
  -1   6   1       70.63       74.77      3.02 o 
   0   6   1     1254.91     1343.03     52.46 o 
   1   6   1       34.34       54.28      1.69 o 
   2   6   1      349.51      340.18      8.66 o 
   3   6   1       41.22       45.06      1.11 o 
   4   6   1      732.16      753.74     17.33 o 
   5   6   1        2.00        2.50      0.54 o 
   6   6   1        1.81        0.26      0.66 o 
   7   6   1      146.00      158.57      5.03 o 
   8   6   1        6.38        9.43      1.16 o 
   9   6   1       19.58       20.80      1.72 o 
  10   6   1        0.40       -0.19      0.84 o 
  11   6   1       82.02       80.76      5.62 o 
 -12   7   1      207.39      221.32      5.28 o 
 -11   7   1       12.89       14.35      1.33 o 
 -10   7   1      498.95      505.35      9.44 o 
  -9   7   1       15.60       13.05      1.66 o 
  -8   7   1       43.46       40.17      1.64 o 
  -7   7   1      304.86      292.09      5.42 o 
  -6   7   1      113.18      107.62      2.60 o 
  -5   7   1     1661.19     1650.69     24.19 o 
  -4   7   1        2.14        3.42      1.89 o 
  -3   7   1        1.04        1.34      0.34 o 
  -2   7   1      989.26     1114.25     31.06 o 
  -1   7   1      526.44      521.42     15.32 o 
   0   7   1       94.50       88.39      5.19 o 
   1   7   1      133.12      153.94      3.15 o 
   2   7   1      690.84      737.85     18.01 o 
   3   7   1      285.75      305.35      8.62 o 
   4   7   1      982.76      937.74     57.07 o 
   5   7   1      385.34      364.68      7.40 o 
   6   7   1        0.14        1.01      0.58 o 
   7   7   1      103.59      102.36      3.12 o 
   8   7   1       22.73       23.27      1.70 o 
   9   7   1       44.15       42.00      2.26 o 
  10   7   1      203.71      204.91      5.65 o 
  11   7   1       78.70       70.26      3.50 o 
 -11   8   1        3.88        3.62      0.86 o 
 -10   8   1      203.40      202.25      4.44 o 
  -9   8   1       26.71       27.17      1.64 o 
  -8   8   1       25.42       23.95      1.11 o 
  -7   8   1       13.33       13.10      1.39 o 
  -6   8   1      348.48      370.79      8.03 o 
  -5   8   1       49.37       52.46      7.26 o 
  -4   8   1       25.43       24.11      1.97 o 
  -3   8   1      217.28      214.67      3.99 o 
  -2   8   1      110.26      126.60      5.34 o 
  -1   8   1      199.75      196.84      6.84 o 
   0   8   1        3.34        2.77      1.27 o 
   1   8   1      235.67      249.52      4.96 o 
   2   8   1      102.66       99.04      4.61 o 
   3   8   1       49.50       55.06      2.44 o 
   4   8   1        6.57        8.28      1.21 o 
   5   8   1      144.47      163.89      3.78 o 
   6   8   1        5.01        6.08      0.82 o 
   7   8   1       23.55       27.25      1.61 o 
   8   8   1        6.28        7.09      1.06 o 
   9   8   1       55.01       64.14      3.23 o 
  10   8   1        3.81        4.46      1.51 o 
 -11   9   1      269.39      271.78      5.47 o 
 -10   9   1       12.93       16.34      1.05 o 
  -9   9   1        8.02       10.20      1.23 o 
  -8   9   1       64.69       67.90      2.42 o 
  -7   9   1      272.37      261.66      5.95 o 
  -6   9   1      558.62      561.90     18.06 o 
  -5   9   1        7.65       11.28      1.43 o 
  -4   9   1       32.77       23.26      3.47 o 
  -3   9   1      990.54      965.92     19.88 o 
  -2   9   1        8.12        6.02      1.27 o 
  -1   9   1       72.56       64.08      3.32 o 
   0   9   1      536.96      530.92     22.88 o 
   1   9   1      175.09      217.62      5.89 o 
   2   9   1      430.49      427.63     11.14 o 
   3   9   1       18.27       17.12      1.45 o 
   4   9   1       45.38       49.12      2.55 o 
   5   9   1      140.65      138.62      5.07 o 
   6   9   1      485.88      500.30      9.86 o 
   7   9   1       83.09       76.47      3.68 o 
   8   9   1       12.24       11.13      1.21 o 
   9   9   1      338.34      336.49      7.77 o 
 -10  10   1       17.71       21.23      1.56 o 
  -9  10   1       24.20       24.83      1.38 o 
  -8  10   1        0.07        1.04      1.29 o 
  -7  10   1        0.90       -0.72      1.04 o 
  -6  10   1       19.70       18.67      2.02 o 
  -5  10   1       37.46       39.96      2.44 o 
  -4  10   1        0.02        0.04      0.64 o 
  -3  10   1       41.88       52.21      3.03 o 
  -2  10   1        1.88        0.08      1.24 o 
  -1  10   1        9.15        6.65      1.39 o 
   0  10   1       24.04       32.38      3.51 o 
   1  10   1        0.19        0.70      0.96 o 
   2  10   1       34.85       22.38      2.04 o 
   3  10   1        0.54        0.42      0.74 o 
   4  10   1      246.78      255.89      7.80 o 
   5  10   1       79.72      103.72      4.28 o 
   6  10   1       14.72       11.22      1.70 o 
   7  10   1       24.81       27.96      2.70 o 
   8  10   1        1.11        0.58      0.60 o 
  -9  11   1       85.91       97.73      5.64 o 
  -8  11   1       53.64       54.77      3.80 o 
  -7  11   1        0.07       -0.27      1.12 o 
  -6  11   1      177.29      186.51      7.20 o 
  -5  11   1        3.98        5.71      1.20 o 
  -4  11   1       63.81       55.80      2.65 o 
  -2  11   1      418.01      395.70     12.89 o 
  -1  11   1      274.65      284.63     10.03 o 
   0  11   1        0.13       -0.40      0.99 o 
   1  11   1       39.69       49.45      2.29 o 
   2  11   1        4.49        3.83      0.88 o 
   3  11   1       38.29       40.83      2.35 o 
   4  11   1       27.77       25.70      2.11 o 
   5  11   1      866.77      904.97     23.32 o 
   6  11   1       31.41       30.81      2.57 o 
   7  11   1       54.99       65.63      3.71 o 
  -8  12   1        7.84        8.45      1.97 o 
  -7  12   1       50.87       47.40      3.38 o 
  -6  12   1       15.77       16.77      2.04 o 
  -5  12   1       32.44       33.55      2.37 o 
  -4  12   1       29.94       30.91      1.95 o 
  -1  12   1       97.53      103.62      7.49 o 
   0  12   1       13.10       16.36      3.53 o 
   1  12   1       19.46       22.02      2.33 o 
   2  12   1        0.45       -0.01      0.85 o 
   3  12   1        1.36        1.99      1.08 o 
   4  12   1      113.93      116.23      4.63 o 
   5  12   1       20.91       20.26      2.16 o 
   6  12   1        0.23       -0.38      0.97 o 
  -7  13   1      152.69      175.04      7.37 o 
  -6  13   1       42.11       52.05      3.25 o 
  -5  13   1       75.88       78.25      3.76 o 
  -4  13   1       18.04       20.96      1.73 o 
   0  13   1      187.83      183.47      6.14 o 
   1  13   1       67.52       65.98      2.56 o 
   2  13   1       19.72       19.82      1.71 o 
   3  13   1      221.01      231.41      7.37 o 
   4  13   1      105.44      102.86      4.38 o 
  -4  14   1       51.49       54.80      2.74 o 
   1  14   1       23.60       21.97      1.90 o 
   2  14   1        9.26        8.90      1.66 o 
   0 -13   2       17.40       14.34      1.07 o 
   1 -13   2       54.26       53.49      3.44 o 
   2 -13   2       15.54       13.98      2.59 o 
   4 -13   2       17.31       19.98      1.49 o 
   5 -13   2       36.23       35.43      2.17 o 
  -3 -12   2        7.65        5.23      1.39 o 
  -2 -12   2      159.77      176.17      6.09 o 
  -1 -12   2       12.05       10.08      2.62 o 
   0 -12   2       19.45       21.42      2.39 o 
   1 -12   2      179.32      174.07      6.84 o 
   2 -12   2      131.81      110.82     17.80 o 
   3 -12   2      387.16      397.03      9.24 o 
   4 -12   2       19.73       18.26      1.34 o 
   5 -12   2        4.81        5.39      1.10 o 
   6 -12   2       57.67       55.40      3.01 o 
   7 -12   2       37.87       31.05      2.50 o 
  -5 -11   2        0.36        0.55      1.18 o 
  -4 -11   2       54.43       47.87      2.99 o 
  -3 -11   2        4.88        5.08      1.27 o 
  -2 -11   2       23.85       24.59      1.98 o 
  -1 -11   2       33.43       31.66      1.88 o 
   0 -11   2        3.08        4.80      0.87 o 
   1 -11   2       42.16       47.58      1.89 o 
   2 -11   2       26.96       25.80      1.29 o 
   3 -11   2      133.29      126.33      3.52 o 
   4 -11   2       27.45       25.74      4.17 o 
   5 -11   2        9.16        8.65      1.07 o 
   6 -11   2       71.26       68.58      3.36 o 
   7 -11   2       83.20       88.99      4.28 o 
   8 -11   2       33.45       34.31      2.76 o 
   9 -11   2       21.93       24.89      2.82 o 
  -6 -10   2       12.79       14.15      2.08 o 
  -5 -10   2       87.78       86.50      4.13 o 
  -4 -10   2      500.76      541.82     14.99 o 
  -3 -10   2       82.30       84.47      3.72 o 
  -2 -10   2       25.47       27.57      2.17 o 
  -1 -10   2        8.74       11.00      1.32 o 
   0 -10   2      451.84      453.58     10.47 o 
   1 -10   2      122.98      127.28      6.20 o 
   2 -10   2       92.04      100.25      7.51 o 
   3 -10   2       74.59       68.03      2.17 o 
   4 -10   2        0.30        1.53      0.57 o 
   5 -10   2       72.53       75.55      2.87 o 
   6 -10   2      145.50      137.64     22.69 o 
   7 -10   2      218.30      208.67     11.47 o 
   8 -10   2       37.34       34.48      2.74 o 
   9 -10   2        2.30       -0.87      1.13 o 
  10 -10   2        1.42        1.69      1.55 o 
  -7  -9   2      122.11      126.43      3.35 o 
  -6  -9   2       82.70       88.72      4.33 o 
  -5  -9   2      247.46      260.46      8.47 o 
  -4  -9   2        8.18       12.26      1.82 o 
  -3  -9   2        0.02       -0.09      0.74 o 
  -2  -9   2       30.73       34.44      2.06 o 
  -1  -9   2       30.70       18.72      1.47 o 
   0  -9   2        6.53        7.65      0.85 o 
   1  -9   2      186.25      189.07      4.78 o 
   2  -9   2      121.40      129.46      5.80 o 
   3  -9   2       39.98       33.64      4.09 o 
   4  -9   2      117.90      113.45     12.90 o 
   5  -9   2        1.29        1.89      0.92 o 
   6  -9   2      173.27      160.70      7.49 o 
   7  -9   2        1.08        1.28      0.83 o 
   8  -9   2        9.12        6.27      1.25 o 
   9  -9   2      137.10      145.61      6.64 o 
  10  -9   2       15.36       15.68      1.40 o 
  11  -9   2       12.14       10.60      1.23 o 
  -8  -8   2       42.32       39.45      2.19 o 
  -7  -8   2       12.97       11.79      1.48 o 
  -6  -8   2       76.18       73.27      3.41 o 
  -5  -8   2      590.99      641.35     12.30 o 
  -4  -8   2      409.13      399.97     11.38 o 
  -3  -8   2       41.28       45.72      2.46 o 
  -2  -8   2      227.35      215.15      6.46 o 
  -1  -8   2       10.44       12.27      1.19 o 
   0  -8   2      166.94      198.54      6.24 o 
   1  -8   2      179.19      172.56      3.38 o 
   2  -8   2      123.68      114.85      5.13 o 
   3  -8   2        1.25        0.52      0.36 o 
   4  -8   2       28.59       21.43      3.26 o 
   5  -8   2      233.08      228.69      6.50 o 
   6  -8   2        1.16        0.75      0.69 o 
   7  -8   2      110.03       96.60      3.74 o 
   8  -8   2      175.66      179.05      4.04 o 
   9  -8   2       12.28       13.22      2.24 o 
  10  -8   2       66.83       73.47      2.78 o 
  11  -8   2       28.56       28.39      1.20 o 
  -9  -7   2      310.93      317.56      7.75 o 
  -8  -7   2        0.96        0.42      0.78 o 
  -7  -7   2      149.43      153.55      4.24 o 
  -6  -7   2        9.60        8.40      1.17 o 
  -5  -7   2       73.81       78.11      2.44 o 
  -4  -7   2        0.95        1.57      0.49 o 
  -3  -7   2       69.83       73.22      3.09 o 
  -2  -7   2      118.36      101.98      2.56 o 
  -1  -7   2      331.74      355.82      9.44 o 
   0  -7   2      141.71      140.63      4.13 o 
   1  -7   2        7.50        8.21      0.67 o 
   2  -7   2        9.80       15.64      4.02 o 
   3  -7   2      363.42      325.49      5.89 o 
   4  -7   2       12.97       14.43      1.05 o 
   5  -7   2      154.09      153.06      8.11 o 
   6  -7   2      179.84      173.36     11.55 o 
   7  -7   2       28.81       22.60      1.34 o 
   8  -7   2       29.39       32.68      1.95 o 
   9  -7   2        3.38        3.09      0.58 o 
  10  -7   2        9.37       11.50      1.59 o 
  11  -7   2       25.87       27.90      1.49 o 
  12  -7   2        8.83        6.67      1.01 o 
 -10  -6   2      101.89      100.37      4.19 o 
  -9  -6   2       51.73       50.71      2.54 o 
  -8  -6   2       10.83       10.50      1.31 o 
  -7  -6   2       22.24       24.51      1.73 o 
  -6  -6   2      405.31      415.50      8.71 o 
  -5  -6   2       65.33       73.91      2.40 o 
  -4  -6   2      149.67      172.48      4.03 o 
  -3  -6   2       51.34       45.13      1.48 o 
  -2  -6   2       73.90       79.85      2.09 o 
  -1  -6   2      771.50      836.40     20.38 o 
   0  -6   2       90.76       94.67      3.21 o 
   1  -6   2      733.56      754.44     21.14 o 
   2  -6   2       46.33       47.40      2.68 o 
   3  -6   2        1.30        1.97      0.45 o 
   4  -6   2        0.95        1.01      0.47 o 
   5  -6   2       63.72       67.95      4.17 o 
   6  -6   2     2013.58     1983.32     35.13 o 
   7  -6   2      112.57      125.25      3.16 o 
   8  -6   2      105.01       89.79      2.12 o 
   9  -6   2       42.87       48.19      1.70 o 
  10  -6   2      173.98      182.36      4.42 o 
  11  -6   2      253.51      249.39      5.02 o 
  12  -6   2        1.27        2.16      0.80 o 
 -10  -5   2       75.57       80.02      4.18 o 
  -9  -5   2        1.27        2.29      0.94 o 
  -8  -5   2       25.05       22.99      2.36 o 
  -7  -5   2        1.03        0.98      0.72 o 
  -6  -5   2        0.05       -0.73      0.63 o 
  -5  -5   2      147.62      134.61      3.55 o 
  -4  -5   2      902.76      893.62     29.06 o 
  -2  -5   2      586.37      606.31     11.74 o 
  -1  -5   2       68.61       53.24      8.06 o 
   0  -5   2       22.90       25.03      1.15 o 
   1  -5   2      381.29      403.81     11.74 o 
   2  -5   2      176.13      188.28      7.00 o 
   3  -5   2       24.42       19.79      1.28 o 
   4  -5   2       58.63       64.05      1.29 o 
   5  -5   2       86.50       63.59      1.27 o 
   6  -5   2       13.31       13.05      1.50 o 
   7  -5   2      374.33      366.54      6.12 o 
   8  -5   2       22.97       22.43      1.07 o 
   9  -5   2        2.54        2.52      0.63 o 
  10  -5   2       65.20       52.33      2.64 o 
  11  -5   2       43.90       49.18      3.36 o 
  12  -5   2       27.59       32.15      1.84 o 
  13  -5   2       12.48       14.14      1.75 o 
 -11  -4   2      176.52      172.86      4.43 o 
 -10  -4   2        1.43        3.00      0.86 o 
  -9  -4   2      104.66      112.35      2.84 o 
  -8  -4   2        1.31        0.53      0.52 o 
  -7  -4   2      349.84      374.72      6.43 o 
  -6  -4   2        6.93       11.47      0.75 o 
  -5  -4   2      250.73      247.54      4.22 o 
  -4  -4   2      838.05      817.46     54.98 o 
  -3  -4   2      149.30      154.30     10.23 o 
  -2  -4   2      152.25       52.31      3.88 o 
  -1  -4   2      240.64      235.85      4.57 o 
   0  -4   2     1994.77     2032.56     35.46 o 
   1  -4   2      628.28      667.06     13.75 o 
   2  -4   2      296.01      354.71     11.91 o 
   3  -4   2       56.30       81.48      1.40 o 
   4  -4   2      371.16      348.58      5.44 o 
   5  -4   2     2205.43     2205.48     48.41 o 
   7  -4   2      171.16      155.40      3.76 o 
   8  -4   2       67.68       68.34      1.91 o 
   9  -4   2      107.30      120.04      2.86 o 
  10  -4   2      154.51      134.65      3.23 o 
  11  -4   2      203.40      200.80      4.38 o 
  12  -4   2      218.86      232.36      5.08 o 
  13  -4   2      346.33      372.36      9.32 o 
 -11  -3   2       57.50       60.32      2.05 o 
 -10  -3   2        4.43        4.54      0.96 o 
  -9  -3   2        9.10        9.87      0.81 o 
  -8  -3   2        0.01       -0.41      0.38 o 
  -7  -3   2       13.14       10.54      0.74 o 
  -6  -3   2      142.71      130.10      2.36 o 
  -5  -3   2      245.67      262.34      3.90 o 
  -4  -3   2       30.86       29.98      0.98 o 
  -3  -3   2       65.50       63.39      1.35 o 
  -2  -3   2       49.02       75.47      2.63 o 
  -1  -3   2      143.83      168.91     11.11 o 
   0  -3   2     1841.55     2033.71     39.78 o 
   1  -3   2      500.40      385.18     46.81 o 
   2  -3   2      259.06      302.65      5.14 o 
   3  -3   2        2.49        1.54      0.37 o 
   4  -3   2      131.83      199.71     15.25 o 
   5  -3   2      616.68      693.05     22.60 o 
   6  -3   2      322.84      332.63      5.56 o 
   7  -3   2      182.05      176.03      3.45 o 
   8  -3   2      216.97      199.19      8.97 o 
   9  -3   2      242.00      206.04      4.19 o 
  10  -3   2       25.55       34.42      2.15 o 
  11  -3   2      184.81      181.21      4.14 o 
  12  -3   2      223.39      222.95      5.72 o 
  13  -3   2        0.34        0.29      0.96 o 
 -11  -2   2      268.76      254.61      7.93 o 
 -10  -2   2      345.19      359.03      5.64 o 
  -9  -2   2       13.86       15.17      0.98 o 
  -8  -2   2       16.04       19.56      0.95 o 
  -7  -2   2      429.83      440.14      5.77 o 
  -6  -2   2      930.67      959.30     16.34 o 
  -5  -2   2      202.47      213.34      3.37 o 
  -4  -2   2      511.79      557.05      7.46 o 
  -3  -2   2      249.36      312.89      4.41 o 
  -2  -2   2     5633.81     6218.83     96.06 o 
  -1  -2   2     1124.65     1133.48     26.71 o 
   0  -2   2     1521.25     1589.15     61.37 o 
   3  -2   2     1999.10     2030.05     44.07 o 
   4  -2   2     2477.63     2594.83     37.98 o 
   5  -2   2      396.12      388.71      5.37 o 
   6  -2   2        0.12        3.44      1.06 o 
   7  -2   2      150.05      145.32      2.59 o 
   8  -2   2       19.69       21.87      1.46 o 
   9  -2   2       11.87        8.87      1.05 o 
  10  -2   2      387.98      392.27      7.16 o 
  11  -2   2        5.29        5.50      0.95 o 
  12  -2   2        3.17        2.52      0.91 o 
  13  -2   2        0.67        1.43      0.92 o 
 -12  -1   2      239.39      241.82      5.87 o 
 -11  -1   2       32.63       32.02      1.78 o 
 -10  -1   2       69.92       73.26      2.30 o 
  -9  -1   2        0.74        0.08      0.51 o 
  -8  -1   2       45.37       33.51      1.62 o 
  -7  -1   2      124.17      117.22      2.12 o 
  -6  -1   2       92.31      105.52      1.63 o 
  -5  -1   2       14.01       12.27      0.57 o 
  -4  -1   2      182.84      237.73      3.54 o 
  -3  -1   2      419.01      469.91      6.31 o 
  -1  -1   2     1653.05     1730.12     66.53 o 
   0  -1   2     1373.80     1530.14     58.81 o 
   1  -1   2       98.49      120.34      5.46 o 
   2  -1   2      831.66      825.82     32.31 o 
   3  -1   2     1377.75     1417.12     31.24 o 
   4  -1   2     1328.65     1487.47     26.28 o 
   5  -1   2        0.57        2.07      0.53 o 
   6  -1   2     1044.58     1097.88     16.77 o 
   7  -1   2       16.56       20.88      1.69 o 
   8  -1   2       29.73       32.20      1.46 o 
   9  -1   2       33.57       43.17      1.31 o 
  10  -1   2      759.14      733.09      9.28 o 
  11  -1   2      136.67      146.24      3.49 o 
  12  -1   2        0.03       -0.98      0.79 o 
  13  -1   2       10.72       17.28      2.47 o 
 -12   0   2      440.92      394.19      9.27 o 
 -11   0   2      379.83      365.76      7.85 o 
 -10   0   2        9.18       13.16      1.39 o 
  -9   0   2        2.15        4.83      0.82 o 
  -8   0   2      290.79      304.09      4.80 o 
  -7   0   2      751.43      704.72      8.60 o 
  -6   0   2     1016.62     1030.56      9.98 o 
  -5   0   2      220.04      256.25      3.00 o 
  -4   0   2      763.60      880.72     11.17 o 
  -3   0   2     2206.00     2311.29     37.52 o 
  -2   0   2       12.11       15.84      0.90 o 
  -1   0   2     1773.58     1911.85     40.35 o 
   0   0   2      466.67      565.77     22.03 o 
   1   0   2     2182.84     2677.58    102.81 o 
   2   0   2     1698.29     1546.98     59.45 o 
   4   0   2     1333.78     1319.63     48.85 o 
   5   0   2       20.51       37.19      0.94 o 
   6   0   2      164.23      192.48      2.75 o 
   7   0   2        0.14        0.54      0.32 o 
   8   0   2       22.38       27.96      0.92 o 
   9   0   2      702.01      699.53      8.83 o 
  10   0   2        2.33        1.51      0.85 o 
  11   0   2       53.87       51.83      1.67 o 
  12   0   2        0.03       -0.38      0.63 o 
  13   0   2       30.89       32.46      2.44 o 
 -12   1   2        7.68        6.04      1.73 o 
 -11   1   2      261.39      255.44      5.21 o 
 -10   1   2        4.59        4.14      0.90 o 
  -9   1   2       42.42       49.33      1.64 o 
  -8   1   2      327.70      313.25      4.94 o 
  -7   1   2      370.17      375.20      5.19 o 
  -6   1   2       16.39       17.52      0.82 o 
  -5   1   2      448.40      478.89      8.40 o 
  -4   1   2      411.56      431.09      6.86 o 
  -3   1   2     1047.38     1064.58     41.48 o 
  -2   1   2     1064.62     1145.53     44.19 o 
  -1   1   2      865.72      909.46     34.83 o 
   0   1   2     2842.40     3081.14     83.30 o 
   1   1   2      981.98     1100.71     42.15 o 
   2   1   2     2108.66     2343.29     89.44 o 
   5   1   2     1108.70     1324.34     16.59 o 
   6   1   2       10.53       17.34      0.60 o 
   7   1   2       13.20       21.04      0.72 o 
   8   1   2      522.92      523.04      6.11 o 
   9   1   2       68.06       87.22      1.76 o 
  10   1   2       25.14       28.56      1.41 o 
  11   1   2       60.39       59.59      2.29 o 
  12   1   2      115.11      115.48      3.45 o 
  13   1   2       89.37       79.99      2.92 o 
 -12   2   2       15.13       12.82      1.48 o 
 -11   2   2        6.44        5.37      0.98 o 
 -10   2   2       19.61       17.47      1.35 o 
  -9   2   2      315.01      317.63      5.87 o 
  -8   2   2      183.16      183.23      3.42 o 
  -7   2   2      596.22      618.22      8.74 o 
  -6   2   2      399.21      421.83      6.18 o 
  -5   2   2      231.89      264.11      6.15 o 
  -4   2   2      293.55      287.44      4.86 o 
  -3   2   2        5.75        7.21      0.60 o 
  -2   2   2      888.22      919.58     30.56 o 
  -1   2   2      975.10     1022.85     27.43 o 
   0   2   2       86.04       85.12      3.48 o 
   1   2   2     1397.61     1600.57     61.14 o 
   2   2   2     1069.46     1311.03     50.64 o 
   4   2   2      118.32      128.07      3.05 o 
   5   2   2     1465.00     1583.30     24.95 o 
   6   2   2      132.67      143.65      2.61 o 
   7   2   2       33.67       38.29      1.21 o 
   8   2   2     1575.24     1461.64     14.77 o 
   9   2   2        3.70        2.85      0.57 o 
  10   2   2      120.85      151.08      2.98 o 
  11   2   2       88.98       86.61      2.50 o 
  12   2   2       17.08       14.76      1.44 o 
  13   2   2       99.04       92.27      2.68 o 
 -12   3   2      111.32      108.39      3.71 o 
 -11   3   2      105.72      117.78      4.04 o 
 -10   3   2        3.39        2.03      0.80 o 
  -9   3   2       66.20       64.30      1.88 o 
  -8   3   2        0.10        0.00      0.49 o 
  -7   3   2      925.67      934.85     12.73 o 
  -6   3   2      636.63      628.94      8.87 o 
  -5   3   2      192.72      187.61      3.52 o 
  -4   3   2      255.45      224.36      3.91 o 
  -3   3   2      432.00      499.45      7.69 o 
  -2   3   2      657.85      657.30     11.81 o 
  -1   3   2      858.97      824.53     55.74 o 
   0   3   2       94.56       94.45      4.04 o 
   1   3   2      121.09      142.41      6.22 o 
   2   3   2     1085.10     1206.84     26.61 o 
   3   3   2     1064.93     1145.50     22.85 o 
   4   3   2     1094.82     1273.99     18.59 o 
   5   3   2       48.33       47.36      2.26 o 
   6   3   2       21.12       18.43      0.74 o 
   7   3   2      300.56      305.12      4.97 o 
   8   3   2       20.78       32.37      1.07 o 
   9   3   2       75.27       98.58      2.40 o 
  10   3   2      199.32      193.20      3.52 o 
  11   3   2       85.37       81.28      2.07 o 
  12   3   2       82.74       77.13      2.77 o 
  13   3   2       37.83       45.46      1.76 o 
 -12   4   2       11.71        9.94      1.69 o 
 -11   4   2        4.77        3.88      1.28 o 
 -10   4   2       88.75       95.71      3.07 o 
  -9   4   2      161.21      162.67      4.06 o 
  -8   4   2        1.32        3.12      1.06 o 
  -7   4   2      305.67      287.85      5.28 o 
  -6   4   2      192.54      191.35      3.70 o 
  -5   4   2        0.50        0.14      0.35 o 
  -4   4   2       84.84       87.23      1.86 o 
  -3   4   2      827.18      769.54     13.73 o 
  -2   4   2     1180.51     1256.85     27.33 o 
   2   4   2      167.05       -0.08      0.11 o 
   3   4   2      728.91      818.05     14.84 o 
   4   4   2      877.22      990.44     11.48 o 
   5   4   2      126.85      135.24      2.00 o 
   6   4   2      144.52      142.18      2.38 o 
   7   4   2      244.71      236.11      4.05 o 
   8   4   2       19.49       18.79      1.04 o 
   9   4   2      701.67      751.33      8.61 o 
  10   4   2       31.59       34.00      1.33 o 
  11   4   2       21.98       21.23      1.20 o 
  12   4   2       83.09       90.91      2.29 o 
 -12   5   2      133.65      141.05      4.89 o 
 -11   5   2        1.84        2.57      0.98 o 
 -10   5   2        2.13        4.49      0.95 o 
  -9   5   2       44.05       41.78      2.03 o 
  -8   5   2      439.65      454.82      8.51 o 
  -7   5   2      736.96      730.08     12.28 o 
  -6   5   2      200.28      191.29      3.67 o 
  -5   5   2        1.75        3.39      0.62 o 
  -4   5   2       39.19       42.91      1.32 o 
  -3   5   2     1196.51     1258.44     19.19 o 
  -2   5   2      693.29      708.35     10.45 o 
  -1   5   2        0.81        3.56      0.45 o 
   0   5   2      312.72      383.97      9.17 o 
   1   5   2      135.08       92.44      5.90 o 
   2   5   2      175.75      238.90      3.80 o 
   3   5   2     1138.40     1326.66     30.81 o 
   4   5   2       23.57       24.69      0.89 o 
   5   5   2      305.66      324.99      5.54 o 
   6   5   2        6.87       11.89      0.52 o 
   7   5   2      138.37      132.55      2.11 o 
   8   5   2      155.07      186.44      2.84 o 
   9   5   2      533.13      551.73      7.85 o 
  10   5   2       42.07       42.04      1.41 o 
  11   5   2        7.40       10.74      1.92 o 
  12   5   2        8.19       11.53      1.03 o 
 -12   6   2        3.43        2.76      1.04 o 
 -11   6   2       17.14       16.01      1.88 o 
 -10   6   2       36.61       40.21      1.95 o 
  -9   6   2      199.19      211.82      4.77 o 
  -8   6   2      281.74      265.91      5.45 o 
  -7   6   2        1.39        0.27      0.51 o 
  -6   6   2      109.22      106.94      2.35 o 
  -5   6   2       91.46       47.30      2.68 o 
  -4   6   2      117.21      104.31      2.22 o 
  -3   6   2      418.41      422.59      7.47 o 
  -2   6   2     1056.18     1105.43     15.10 o 
  -1   6   2      289.32      287.66      6.09 o 
   0   6   2      287.56        0.04      0.36 o 
   1   6   2      504.84      556.41     13.46 o 
   2   6   2      525.90      577.04     10.46 o 
   3   6   2      100.92      100.04      1.93 o 
   4   6   2      307.80      319.93      7.98 o 
   5   6   2      360.12      364.48      7.43 o 
   6   6   2      116.82      113.70      3.13 o 
   7   6   2      283.17      283.47      6.35 o 
   8   6   2      225.39      240.32      6.60 o 
   9   6   2       20.11       15.54      1.25 o 
  10   6   2       33.81       35.77      1.42 o 
  11   6   2       15.10       14.47      2.13 o 
  12   6   2       68.08       68.73      4.66 o 
 -11   7   2       14.41       17.95      1.78 o 
 -10   7   2      199.40      198.72      4.66 o 
  -9   7   2      100.76       96.87      3.05 o 
  -8   7   2        6.19        6.64      0.82 o 
  -7   7   2       81.10       75.77      2.59 o 
  -6   7   2      728.28      683.93     11.51 o 
  -5   7   2      154.28      151.44      2.77 o 
  -4   7   2      670.45      662.14      9.98 o 
  -3   7   2      105.19       92.06      3.76 o 
  -2   7   2      123.83      108.78      4.15 o 
  -1   7   2        1.30        4.09      0.79 o 
   0   7   2      138.26      173.66      8.24 o 
   1   7   2       55.33       44.45      2.98 o 
   2   7   2      515.55      569.72     14.05 o 
   3   7   2      764.79      794.76     19.51 o 
   4   7   2       96.91      108.01      4.33 o 
   5   7   2        4.35        7.42      0.81 o 
   6   7   2       23.30       24.07      1.64 o 
   7   7   2      431.30      472.32      9.68 o 
   8   7   2      642.25      644.99     12.86 o 
   9   7   2      139.61      146.34      4.29 o 
  10   7   2       21.71       26.77      2.25 o 
  11   7   2       82.70       87.83      3.47 o 
 -11   8   2        0.43        1.04      0.82 o 
 -10   8   2      421.68      427.60      8.18 o 
  -9   8   2       49.91       52.35      1.89 o 
  -8   8   2       36.28       36.08      1.44 o 
  -7   8   2        1.97        3.06      0.65 o 
  -6   8   2       66.27       64.93      1.57 o 
  -5   8   2       32.02       26.95      1.26 o 
  -4   8   2      962.73      940.30     22.68 o 
  -3   8   2      150.44      140.74      4.58 o 
  -2   8   2       12.33        7.49      0.90 o 
  -1   8   2       45.78       50.11      2.54 o 
   0   8   2       25.18       34.32      3.00 o 
   1   8   2      291.06      317.65      6.18 o 
   2   8   2      348.81      347.48      9.04 o 
   3   8   2      244.23      230.10      6.61 o 
   4   8   2       27.20       23.21      1.72 o 
   5   8   2        3.99        2.82      0.58 o 
   6   8   2      295.54      290.33      6.30 o 
   7   8   2        1.15        1.20      0.66 o 
   8   8   2      154.04      143.76      4.46 o 
   9   8   2       16.31       14.74      1.49 o 
  10   8   2       37.62       46.07      2.75 o 
  11   8   2       89.61       83.21      3.68 o 
 -10   9   2       62.16       63.95      2.07 o 
  -9   9   2        3.99        3.82      0.66 o 
  -8   9   2       57.70       64.42      2.51 o 
  -7   9   2      164.72      159.51      4.23 o 
  -6   9   2        9.14       11.56      1.43 o 
  -5   9   2      166.38      165.22      6.40 o 
  -4   9   2       71.29       68.66      3.18 o 
  -3   9   2        3.49        3.58      2.34 o 
  -2   9   2      876.46      857.41     14.43 o 
  -1   9   2      172.42      184.47      6.50 o 
   0   9   2      637.25      614.99     25.71 o 
   1   9   2      520.59      578.71     14.17 o 
   2   9   2      661.63      659.89     16.32 o 
   3   9   2       17.46       25.66      1.73 o 
   4   9   2      120.29      136.15      5.80 o 
   5   9   2       19.14       19.82      1.91 o 
   6   9   2      303.10      309.77      6.50 o 
   7   9   2      349.16      361.43      7.71 o 
   8   9   2       79.83       76.26      2.70 o 
   9   9   2       28.21       36.31      2.07 o 
  10   9   2       31.37       36.53      2.39 o 
 -10  10   2       75.48       76.46      2.97 o 
  -9  10   2      287.76      281.26      6.92 o 
  -8  10   2       18.86       18.44      1.26 o 
  -7  10   2       22.03       19.82      2.46 o 
  -6  10   2       13.23       13.49      1.88 o 
  -5  10   2      136.85      143.89      5.79 o 
  -4  10   2      125.47      126.51      4.93 o 
  -3  10   2       23.70       16.68      1.42 o 
  -2  10   2       19.71       20.45      3.37 o 
  -1  10   2      143.58      132.58      5.30 o 
   0  10   2      258.64      248.18     12.10 o 
   1  10   2      155.67      150.84      4.43 o 
   2  10   2       85.07       99.01      3.45 o 
   3  10   2       73.62       62.75      2.74 o 
   4  10   2        6.13        8.44      1.27 o 
   5  10   2       17.87       15.67      1.88 o 
   6  10   2      126.55      130.44      9.14 o 
   7  10   2       87.30       90.80      2.48 o 
   8  10   2        8.81        8.47      1.28 o 
   9  10   2        2.41        0.91      0.85 o 
  -9  11   2      539.75      571.82     20.02 o 
  -8  11   2        8.03        8.54      2.07 o 
  -7  11   2        2.16        0.27      1.28 o 
  -6  11   2       34.32       40.41      2.98 o 
  -5  11   2       45.12       52.58      3.09 o 
  -4  11   2      142.61      149.52      5.62 o 
  -3  11   2      239.21      232.90      7.69 o 
  -1  11   2      191.34      201.54     10.84 o 
   0  11   2      229.52      245.33      8.84 o 
   1  11   2      163.84      159.45      4.78 o 
   2  11   2      123.26      113.64      3.91 o 
   3  11   2      101.94       99.20      3.82 o 
   4  11   2       79.43       75.64      3.41 o 
   5  11   2      172.27      171.71      6.01 o 
   6  11   2      265.08      272.47     12.21 o 
   7  11   2       16.03       18.76      2.30 o 
   8  11   2      163.48      157.94      6.39 o 
  -8  12   2       39.35       50.21      3.90 o 
  -7  12   2       43.74       45.69      3.47 o 
  -6  12   2        4.81        6.28      1.57 o 
  -5  12   2      138.97      156.78      6.27 o 
  -4  12   2        1.64        2.29      0.97 o 
  -3  12   2      148.74      147.88      5.28 o 
   0  12   2        0.51        0.21      0.55 o 
   1  12   2       70.95       73.06      2.78 o 
   2  12   2       50.37       52.91      2.87 o 
   3  12   2        0.00        0.49      0.80 o 
   4  12   2        0.15       -0.15      0.83 o 
   5  12   2       45.63       40.70      2.72 o 
   6  12   2       46.04       49.01      4.11 o 
   7  12   2       37.68       32.03      2.92 o 
  -7  13   2        0.05        0.64      1.39 o 
  -6  13   2       45.16       48.18      3.39 o 
  -5  13   2      224.84      235.93      8.61 o 
  -4  13   2        6.21        9.43      1.40 o 
  -3  13   2       49.10       58.35      2.78 o 
   0  13   2       33.37       27.72      1.70 o 
   1  13   2      218.14      227.25      7.81 o 
   2  13   2        4.21        2.98      1.09 o 
   3  13   2        9.61       12.20      3.69 o 
   4  13   2       40.12       38.20      2.61 o 
   5  13   2       62.91       72.87      3.73 o 
  -5  14   2       66.99       66.67      3.66 o 
  -4  14   2       14.97       15.89      1.74 o 
  -3  14   2        5.57        5.17      1.06 o 
   0  14   2       20.97       19.61      1.57 o 
   1  14   2       38.70       40.42      2.45 o 
   2  14   2        0.29        0.61      1.02 o 
   3  14   2       17.08       13.77      2.04 o 
  -2 -12   3      130.66      142.91      6.24 o 
  -1 -12   3      159.37      185.27      5.00 o 
   0 -12   3      238.34      263.20      7.20 o 
   1 -12   3       11.14       10.50      1.21 o 
   2 -12   3       74.78       81.58      2.85 o 
   3 -12   3       36.55       38.29      3.34 o 
   4 -12   3        4.57        2.85      1.89 o 
   5 -12   3       30.73       32.77      1.98 o 
   6 -12   3        0.01       -0.09      0.89 o 
  -4 -11   3        7.47        6.77      1.73 o 
  -3 -11   3        1.89        1.32      1.05 o 
  -2 -11   3      657.73      709.44     18.66 o 
  -1 -11   3       14.91       10.30      1.81 o 
   0 -11   3       39.40       43.03      1.66 o 
   1 -11   3       62.78       71.98      2.68 o 
   2 -11   3       24.37       31.28      2.44 o 
   3 -11   3      369.19      388.30     14.79 o 
   4 -11   3       71.23       61.68     10.35 o 
   5 -11   3        4.45        4.70      0.94 o 
   6 -11   3        0.18        0.27      1.22 o 
   7 -11   3       26.79       30.12      2.35 o 
   8 -11   3       54.41       54.32      3.42 o 
  -5 -10   3        3.92        3.28      1.77 o 
  -4 -10   3       88.26       95.75      4.37 o 
  -3 -10   3        6.32        6.51      1.41 o 
  -2 -10   3       37.87       37.95      4.84 o 
  -1 -10   3      131.67      132.38      4.20 o 
   0 -10   3        0.16        0.10      0.65 o 
   1 -10   3       89.12       96.84      3.13 o 
   2 -10   3        0.27       -0.02      0.55 o 
   3 -10   3       43.61       32.86      2.38 o 
   4 -10   3        4.79        4.28      1.42 o 
   5 -10   3       52.12       51.52      2.36 o 
   6 -10   3      408.64      425.92     11.57 o 
   7 -10   3      199.29      224.45     13.69 o 
   8 -10   3       19.40       19.95      1.97 o 
   9 -10   3        3.38        1.95      1.34 o 
  -6  -9   3       54.19       50.46      3.45 o 
  -5  -9   3        0.81        0.12      1.07 o 
  -4  -9   3       31.73       32.94      2.56 o 
  -3  -9   3      229.43      253.47      7.96 o 
  -2  -9   3      110.84      124.92      4.63 o 
  -1  -9   3      256.12      258.34      7.64 o 
   0  -9   3       34.05       29.24      1.65 o 
   1  -9   3        5.12        3.59      0.99 o 
   2  -9   3      270.87      296.36      9.00 o 
   3  -9   3      186.74      157.04      6.56 o 
   4  -9   3      231.45      222.93      6.34 o 
   5  -9   3       10.00        9.14      1.07 o 
   6  -9   3        2.82        4.25      0.92 o 
   7  -9   3        1.35        0.87      0.86 o 
   8  -9   3      256.66      259.79     13.12 o 
   9  -9   3       36.60       43.84      2.77 o 
  10  -9   3        1.69        2.11      1.59 o 
  -7  -8   3        4.71        3.25      0.89 o 
  -6  -8   3       36.54       38.97      1.77 o 
  -5  -8   3        0.06       -0.30      0.48 o 
  -4  -8   3        5.67        7.11      1.40 o 
  -3  -8   3      184.94      216.05     10.22 o 
  -2  -8   3       82.06       67.41      3.00 o 
  -1  -8   3      174.51      160.48      5.17 o 
   0  -8   3       13.22        9.20      0.95 o 
   1  -8   3      132.51      121.13      4.51 o 
   2  -8   3      783.40      726.91     15.49 o 
   3  -8   3      185.13      196.54      4.96 o 
   4  -8   3      313.69      315.47      7.40 o 
   5  -8   3        0.04        1.53      0.70 o 
   6  -8   3        1.60        2.01      0.75 o 
   7  -8   3       28.26       28.34      6.23 o 
   8  -8   3      211.45      204.57     10.94 o 
   9  -8   3      234.20      237.33      5.22 o 
  10  -8   3       25.69       23.68      1.51 o 
  11  -8   3       19.37       21.32      1.70 o 
  -8  -7   3      232.39      239.40      8.21 o 
  -7  -7   3      322.94      333.45      7.61 o 
  -6  -7   3       47.85       53.27      2.70 o 
  -5  -7   3      121.39      142.47      4.61 o 
  -4  -7   3      272.00      256.60      5.53 o 
  -3  -7   3      353.93      388.76     10.79 o 
  -2  -7   3        6.74        5.20      1.01 o 
  -1  -7   3     1349.56     1232.36     29.87 o 
   0  -7   3      106.06      110.54      6.65 o 
   1  -7   3      195.96      187.48      6.94 o 
   2  -7   3       52.27       63.15      3.54 o 
   3  -7   3     1897.33     1933.00     39.26 o 
   4  -7   3      235.91      225.12      6.28 o 
   5  -7   3      115.19      110.40      3.68 o 
   6  -7   3      106.81       92.23      3.43 o 
   7  -7   3      476.36      456.75      8.85 o 
   8  -7   3      282.37      270.76      5.79 o 
   9  -7   3       31.98       31.45      1.11 o 
  10  -7   3        2.19        2.11      0.90 o 
  11  -7   3        3.29        2.19      0.82 o 
  12  -7   3       33.69       36.24      1.70 o 
  -9  -6   3      401.77      427.45      9.71 o 
  -8  -6   3        0.20       -0.55      0.78 o 
  -7  -6   3      123.18      121.53      3.76 o 
  -6  -6   3        0.28        0.51      0.66 o 
  -5  -6   3       86.99       93.54      2.86 o 
  -4  -6   3      167.72      163.84      3.97 o 
  -3  -6   3       64.74       66.03      1.95 o 
  -2  -6   3      850.22      790.08     11.90 o 
  -1  -6   3       10.50       16.59      0.84 o 
   0  -6   3      121.40      125.54      3.92 o 
   1  -6   3       42.37       47.45      1.70 o 
   2  -6   3      768.41      813.17     13.97 o 
   3  -6   3     1570.63     1543.90     31.35 o 
   4  -6   3      555.14      545.65     14.41 o 
   5  -6   3      368.07      357.76      8.40 o 
   6  -6   3      389.87      364.34      7.12 o 
   7  -6   3      516.18      458.79      7.29 o 
   8  -6   3       88.62      107.33      2.60 o 
   9  -6   3        0.53       -0.28      0.44 o 
  10  -6   3       28.93       32.08      1.71 o 
  11  -6   3        9.66       13.13      1.11 o 
  12  -6   3       11.72       11.50      1.14 o 
 -10  -5   3        0.60       -0.72      1.17 o 
  -9  -5   3      366.51      376.73     13.41 o 
  -8  -5   3      361.04      389.85      8.83 o 
  -7  -5   3       70.06       65.46      2.64 o 
  -6  -5   3        1.31        1.04      0.67 o 
  -5  -5   3      108.62      123.50      3.39 o 
  -4  -5   3      725.35      765.68     14.56 o 
  -3  -5   3      135.61      126.56      3.13 o 
  -1  -5   3      208.28      215.98      6.83 o 
   0  -5   3        0.33        0.99      0.31 o 
   1  -5   3      825.53      948.89     16.15 o 
   2  -5   3      172.54      155.87      3.86 o 
   3  -5   3      628.52      607.24     10.10 o 
   4  -5   3       94.39       82.80      1.63 o 
   5  -5   3       35.05       28.87      0.87 o 
   6  -5   3      637.00      633.57     23.05 o 
   7  -5   3      102.47       82.85      1.93 o 
   8  -5   3      140.76      107.73      2.44 o 
   9  -5   3       63.40       81.50      3.44 o 
  10  -5   3       49.40       56.08      2.69 o 
  11  -5   3       18.83       17.97      1.30 o 
  12  -5   3       50.02       61.65      2.24 o 
  13  -5   3      413.96      442.61      8.25 o 
 -10  -4   3       27.53       27.99      1.57 o 
  -9  -4   3      278.23      280.45      5.35 o 
  -8  -4   3       75.88       85.12      2.95 o 
  -7  -4   3       50.84       57.29      2.43 o 
  -6  -4   3        1.64       -0.29      0.34 o 
  -5  -4   3     2014.64     1983.61     35.76 o 
  -4  -4   3       52.71       52.95      1.93 o 
  -3  -4   3      221.66      205.92      6.19 o 
  -2  -4   3      583.28      665.20     12.35 o 
  -1  -4   3      695.39      822.73     29.83 o 
   0  -4   3      270.48      299.55      9.59 o 
   1  -4   3      167.99      128.23      2.50 o 
   2  -4   3      858.83      928.44     15.18 o 
   3  -4   3      179.74      183.58      2.54 o 
   4  -4   3      105.90      113.62      3.06 o 
   5  -4   3      137.56      110.71      6.66 o 
   6  -4   3      432.00      423.87     11.20 o 
   7  -4   3      203.55      179.63      3.43 o 
   8  -4   3       48.10       52.52      1.62 o 
   9  -4   3      312.01      315.24      5.76 o 
  10  -4   3       15.04       13.12      1.17 o 
  11  -4   3        0.12       -0.41      0.65 o 
  12  -4   3      160.13      168.65      4.29 o 
  13  -4   3      118.02      123.02      5.59 o 
 -11  -3   3        9.69       11.94      1.09 o 
 -10  -3   3      180.27      177.91      4.12 o 
  -9  -3   3      509.72      527.51      8.50 o 
  -8  -3   3      108.63      104.90      2.25 o 
  -7  -3   3       64.53       62.28      2.40 o 
  -6  -3   3      283.98      267.56      4.14 o 
  -5  -3   3      939.30      932.76     14.23 o 
  -4  -3   3     1922.34     2007.47     29.36 o 
  -3  -3   3        6.28        9.63      0.53 o 
  -2  -3   3      432.45      523.70      9.88 o 
  -1  -3   3      107.84      113.69      3.51 o 
   0  -3   3     3414.30     3833.06     66.47 o 
   1  -3   3        0.92        7.68      3.45 o 
   2  -3   3     1282.99     1311.36     18.04 o 
   3  -3   3       20.47        9.24      0.88 o 
   4  -3   3      269.27      296.23     12.28 o 
   5  -3   3       90.84       61.25      3.10 o 
   6  -3   3        0.72        0.30      0.35 o 
   7  -3   3      557.55      535.36      8.64 o 
   8  -3   3       94.09      111.71      2.60 o 
   9  -3   3      266.12      240.23      4.69 o 
  10  -3   3        0.06       -0.18      0.56 o 
  11  -3   3      165.48      165.56      3.88 o 
  12  -3   3       59.30       56.95      2.23 o 
  13  -3   3        5.15        3.79      1.73 o 
 -11  -2   3        1.43        1.30      0.81 o 
 -10  -2   3      607.00      614.35     10.02 o 
  -9  -2   3       23.83       27.32      1.63 o 
  -8  -2   3       38.33       40.88      1.33 o 
  -7  -2   3       28.79       35.29      1.21 o 
  -6  -2   3      260.10      243.69      3.50 o 
  -5  -2   3      305.66      308.62      8.20 o 
  -4  -2   3      350.86      371.63      6.06 o 
  -3  -2   3      805.70      901.60     15.12 o 
  -2  -2   3      376.16      436.57      6.71 o 
  -1  -2   3      798.53      952.34     17.11 o 
   0  -2   3      180.37      161.20      3.42 o 
   2  -2   3        8.07       -0.25      0.16 o 
   3  -2   3     1554.57     1744.79     33.90 o 
   4  -2   3      820.01      910.07     16.14 o 
   5  -2   3     3925.07     4188.75     54.49 o 
   6  -2   3      231.50      249.97      4.72 o 
   7  -2   3      926.76      907.71     12.05 o 
   8  -2   3     1614.84     1536.87     20.09 o 
   9  -2   3      129.83      109.62      2.74 o 
  10  -2   3       12.37       12.14      1.11 o 
  11  -2   3       91.12       87.53      6.64 o 
  12  -2   3      381.63      387.91      9.07 o 
  13  -2   3       84.22       82.74      6.80 o 
 -11  -1   3      141.08      142.27      3.56 o 
 -10  -1   3      350.48      352.45      6.43 o 
  -9  -1   3      257.32      225.44      4.52 o 
  -8  -1   3        0.02        0.91      0.60 o 
  -7  -1   3       27.51       24.74      1.12 o 
  -6  -1   3      217.51      224.70      3.30 o 
  -5  -1   3      154.01      137.39      2.47 o 
  -4  -1   3      269.91      282.93      4.07 o 
  -3  -1   3     1422.73     1577.89     23.10 o 
  -2  -1   3        1.91        4.39      0.43 o 
  -1  -1   3      109.70       96.22      2.29 o 
   0  -1   3      951.30      985.65     38.55 o 
   1  -1   3     1124.00      990.35     64.21 o 
   3  -1   3       11.35       13.92      1.12 o 
   4  -1   3     1287.37     1474.92     21.57 o 
   5  -1   3      459.85      479.31      6.54 o 
   6  -1   3     1854.66     1989.55     30.81 o 
   7  -1   3      172.34      145.75      3.04 o 
   8  -1   3     1207.26     1107.60     14.85 o 
   9  -1   3       85.18       87.81      1.79 o 
  10  -1   3      295.98      289.31      4.24 o 
  11  -1   3        7.07        4.27      0.68 o 
  12  -1   3      364.71      390.24      7.17 o 
  13  -1   3       85.70       87.61      2.82 o 
 -11   0   3       58.17       53.99      4.40 o 
 -10   0   3      401.57      391.26      8.16 o 
  -9   0   3       35.52       34.27      1.69 o 
  -8   0   3       82.03       73.12      2.14 o 
  -7   0   3      379.60      378.08      5.67 o 
  -6   0   3      636.93      641.20      7.42 o 
  -5   0   3      534.06      540.95      6.26 o 
  -4   0   3     1223.75     1434.96     16.67 o 
  -3   0   3      302.64      396.54      5.04 o 
  -2   0   3       36.61       50.70      1.33 o 
  -1   0   3       10.23        8.73      0.68 o 
   0   0   3     1239.52     1366.96     37.21 o 
   1   0   3     6239.38     7027.91    232.83 o 
   2   0   3     1564.20     1673.79     64.44 o 
   4   0   3      328.48      387.95      6.52 o 
   5   0   3       33.75       20.30      1.05 o 
   6   0   3     1894.29     2009.98     27.24 o 
   7   0   3      392.90      421.56      4.98 o 
   8   0   3      838.61      839.05     10.23 o 
   9   0   3      142.62      151.01      2.58 o 
  10   0   3      342.50      339.16      5.24 o 
  11   0   3      258.18      283.15      4.68 o 
  12   0   3      177.65      169.18      4.44 o 
  13   0   3      143.36      134.74      4.24 o 
 -12   1   3      154.75      142.60      5.77 o 
 -11   1   3      178.66      160.75      4.92 o 
 -10   1   3       91.97       77.80      2.86 o 
  -9   1   3      243.93      240.64      4.75 o 
  -8   1   3      271.60      246.71      4.18 o 
  -7   1   3      103.50      109.02      2.10 o 
  -6   1   3      674.88      688.06      7.92 o 
  -5   1   3      126.40      117.78      1.88 o 
  -4   1   3      842.15      903.91     10.73 o 
  -3   1   3      984.37     1212.81     17.12 o 
  -2   1   3      999.35     1151.30     24.76 o 
  -1   1   3      286.43      360.58      8.09 o 
   0   1   3      665.41      888.70     38.74 o 
   2   1   3      145.19      181.48      7.99 o 
   3   1   3      198.98      102.45      5.19 o 
   4   1   3      745.02      789.73     31.74 o 
   5   1   3      588.81      684.64      9.31 o 
   6   1   3      358.72      398.15      6.92 o 
   7   1   3       83.81       80.94      1.37 o 
   8   1   3      398.48      387.36      4.79 o 
   9   1   3      147.10      140.02      2.67 o 
  10   1   3      141.67      151.41      2.93 o 
  11   1   3      114.73      119.07      2.92 o 
  12   1   3       49.71       54.55      2.01 o 
  13   1   3       12.52       10.48      1.29 o 
 -12   2   3      164.79      168.93      4.47 o 
 -11   2   3       98.55       99.92      3.19 o 
 -10   2   3        0.89        0.40      0.70 o 
  -9   2   3      322.57      334.08      5.40 o 
  -8   2   3        6.05        7.75      0.81 o 
  -7   2   3      636.14      647.18      8.24 o 
  -6   2   3      135.95      135.30      2.14 o 
  -5   2   3      403.88      449.94      5.76 o 
  -4   2   3      565.61      564.02      6.92 o 
  -3   2   3        7.11        9.01      0.53 o 
  -2   2   3        0.74        0.86      0.30 o 
  -1   2   3      219.56      214.77      8.53 o 
   1   2   3      748.90      957.00     36.87 o 
   2   2   3     1752.51     2204.52     84.37 o 
   3   2   3     1648.55     1495.40     58.00 o 
   4   2   3     2864.28     3257.49     53.88 o 
   5   2   3     1283.97     1600.96     20.31 o 
   6   2   3      286.77      291.87      4.07 o 
   7   2   3      906.28      913.38     10.64 o 
   8   2   3      231.77      256.85      3.46 o 
   9   2   3        2.69        8.58      0.68 o 
  10   2   3      107.73      110.11      2.40 o 
  11   2   3      557.34      541.25      8.91 o 
  12   2   3      318.16      301.31      6.65 o 
  13   2   3       20.54       20.80      1.74 o 
 -12   3   3       15.83       14.51      1.46 o 
 -11   3   3       92.92       93.02      3.06 o 
 -10   3   3      177.82      189.17      3.94 o 
  -9   3   3       11.04        9.63      1.34 o 
  -8   3   3      256.82      249.80      4.34 o 
  -7   3   3     1249.72     1241.59     16.68 o 
  -6   3   3      161.60      163.88      2.95 o 
  -5   3   3      768.54      787.07     10.66 o 
  -4   3   3        7.92        7.91      0.63 o 
  -3   3   3      248.67      262.92      4.39 o 
  -2   3   3      189.08      176.70      3.02 o 
  -1   3   3      292.44      255.55      5.57 o 
   0   3   3     5532.96     6081.58    131.62 o 
   1   3   3      431.77      452.59     10.26 o 
   2   3   3       49.22       54.90      2.74 o 
   4   3   3       56.17       74.29      2.02 o 
   5   3   3     1308.35     1547.12     28.03 o 
   6   3   3      527.14      528.07      7.26 o 
   7   3   3      360.49      344.41      5.37 o 
   8   3   3     1144.87     1103.47     13.26 o 
   9   3   3      146.69      120.39      2.27 o 
  10   3   3       42.40       47.05      1.54 o 
  11   3   3      107.31      103.51      2.67 o 
  12   3   3        0.71       -1.39      0.70 o 
  13   3   3       34.27       34.60      1.65 o 
 -12   4   3       16.07       18.16      2.47 o 
 -11   4   3      347.91      356.45      8.32 o 
 -10   4   3       40.21       32.59      2.40 o 
  -9   4   3       37.00       33.53      1.94 o 
  -8   4   3      195.21      203.13      4.68 o 
  -7   4   3     1164.71     1197.62     18.57 o 
  -6   4   3        5.84        6.90      0.75 o 
  -5   4   3      678.01      673.81     11.21 o 
  -4   4   3      226.16      270.65      4.64 o 
  -3   4   3      451.89      532.21      8.25 o 
  -2   4   3      918.64      959.25     14.30 o 
  -1   4   3     1108.56     1021.97    124.80 o 
   1   4   3      781.79      655.03     81.51 o 
   2   4   3      156.86      171.57      3.49 o 
   3   4   3      233.47      258.60      5.00 o 
   4   4   3     2256.39     2632.49     38.08 o 
   5   4   3      702.70      744.53     11.29 o 
   6   4   3      444.86      398.25      6.92 o 
   7   4   3        1.38        1.49      0.36 o 
   8   4   3        3.02        0.88      0.41 o 
   9   4   3        7.20       10.07      0.73 o 
  10   4   3     1241.18     1203.58     16.94 o 
  11   4   3      214.18      217.85      3.50 o 
  12   4   3       49.24       51.30      2.60 o 
  13   4   3       96.38       98.45      2.47 o 
 -11   5   3      211.21      219.20      6.45 o 
 -10   5   3        1.45       -0.11      0.76 o 
  -9   5   3       12.64       12.05      1.24 o 
  -8   5   3       54.84       49.69      1.97 o 
  -7   5   3     1432.63     1451.43     23.99 o 
  -6   5   3      323.34      332.77      5.81 o 
  -5   5   3        7.27       10.59      0.76 o 
  -4   5   3     1642.44     1713.01     25.43 o 
  -3   5   3     1248.73     1266.51     22.64 o 
  -1   5   3       50.44       57.32      1.06 o 
   0   5   3      358.41      355.46      6.50 o 
   1   5   3        3.35        3.41      0.42 o 
   3   5   3      132.40      151.73      3.28 o 
   4   5   3     1025.46     1120.03     20.22 o 
   5   5   3      278.62      280.96      5.51 o 
   6   5   3        0.28        0.74      0.31 o 
   7   5   3      131.96      116.67      1.95 o 
   8   5   3        0.02        0.50      0.39 o 
   9   5   3      189.43      197.52      3.15 o 
  10   5   3       45.98       47.14      2.02 o 
  11   5   3      421.70      428.28      6.33 o 
  12   5   3        4.49        3.31      0.76 o 
 -11   6   3        7.57        5.94      1.19 o 
 -10   6   3       82.73       78.73      2.81 o 
  -9   6   3        1.06        1.78      0.76 o 
  -8   6   3      516.30      494.68      9.19 o 
  -7   6   3      211.95      209.49      4.88 o 
  -6   6   3      125.54      122.88      2.91 o 
  -5   6   3      355.81      349.99      7.98 o 
  -4   6   3       62.46       42.60      2.04 o 
  -3   6   3      644.45      689.97     11.94 o 
  -2   6   3       94.48       83.19      1.37 o 
  -1   6   3     1041.49     1092.21     17.48 o 
   0   6   3       83.80       60.15      1.42 o 
   1   6   3     1686.91     1891.33     36.95 o 
   2   6   3      510.27      573.63     10.46 o 
   3   6   3     1447.79     1631.52     27.57 o 
   4   6   3       25.39       12.73      1.33 o 
   5   6   3     2185.00     2182.38     38.89 o 
   6   6   3      339.23      332.22      5.80 o 
   7   6   3      178.06      167.26      2.80 o 
   8   6   3       40.46       51.58      1.37 o 
   9   6   3      548.95      563.34      7.12 o 
  10   6   3      366.14      379.41      6.69 o 
  11   6   3       89.35       78.63      2.55 o 
  12   6   3       12.05       13.54      1.26 o 
 -11   7   3       80.42       77.84      2.84 o 
 -10   7   3        3.56        4.84      1.19 o 
  -9   7   3        2.26        2.54      0.77 o 
  -8   7   3      340.36      334.38      6.56 o 
  -7   7   3       10.16       11.34      0.98 o 
  -6   7   3      515.40      483.68      8.54 o 
  -5   7   3        7.96        8.10      0.78 o 
  -4   7   3       27.70       27.33      2.49 o 
  -3   7   3      129.30      140.29      2.12 o 
  -2   7   3      163.20      159.27      2.64 o 
  -1   7   3      800.22      848.57     17.26 o 
   1   7   3       89.92       86.41      1.88 o 
   2   7   3      379.77      466.60      8.61 o 
   3   7   3      574.01      580.59      8.57 o 
   5   7   3       30.73       32.51      1.18 o 
   6   7   3     2111.59     2092.44     31.09 o 
   7   7   3      251.24      230.43      4.47 o 
   8   7   3        6.23        5.84      0.98 o 
   9   7   3        0.40        0.90      0.78 o 
  10   7   3      337.41      331.48      8.56 o 
  11   7   3        9.56        7.91      1.35 o 
 -11   8   3       25.24       27.19      1.81 o 
 -10   8   3        0.87        0.37      0.75 o 
  -9   8   3        3.53        1.92      0.74 o 
  -8   8   3       68.92       75.51      2.26 o 
  -7   8   3      248.28      234.42      4.71 o 
  -6   8   3      404.47      402.74      7.16 o 
  -5   8   3       10.49       12.20      0.70 o 
  -4   8   3       39.53       43.02      1.59 o 
  -3   8   3      355.49      339.08      7.08 o 
  -2   8   3      700.31      694.74     16.68 o 
  -1   8   3      319.54      293.40      5.25 o 
   0   8   3      210.65      238.95      4.81 o 
   1   8   3       53.53       53.53      1.98 o 
   2   8   3       23.69       22.48      1.37 o 
   3   8   3     1532.03     1496.53     35.72 o 
   4   8   3      249.15      262.35      4.34 o 
   5   8   3      420.44      438.05      8.67 o 
   6   8   3       82.38       97.41      2.82 o 
   7   8   3      343.74      371.26      7.93 o 
   8   8   3      179.79      171.99      4.56 o 
   9   8   3      331.69      332.97      7.66 o 
  10   8   3      324.00      319.68      7.65 o 
  11   8   3        1.94        1.60      1.43 o 
 -10   9   3       90.89       90.77      2.69 o 
  -9   9   3       21.95       19.24      1.26 o 
  -8   9   3       18.76       20.56      2.47 o 
  -7   9   3       13.45       17.55      0.92 o 
  -6   9   3       12.24        9.46      0.99 o 
  -5   9   3      358.27      367.80      7.99 o 
  -4   9   3      533.47      503.64     16.14 o 
  -3   9   3      284.48      277.16      9.26 o 
  -2   9   3      751.42      761.26     23.04 o 
  -1   9   3      124.15      124.85      3.19 o 
   0   9   3       60.65       66.19      2.30 o 
   1   9   3       12.78       11.37      0.99 o 
   2   9   3        7.00        7.73      0.95 o 
   3   9   3      597.08      600.50     16.15 o 
   4   9   3       10.85        9.02      1.24 o 
   5   9   3      156.84      157.52      3.56 o 
   6   9   3        3.05        3.00      0.66 o 
   7   9   3       61.91       61.09      2.23 o 
   8   9   3       95.89       92.44      4.78 o 
   9   9   3        6.30        3.32      0.97 o 
  10   9   3      288.13      299.14      7.26 o 
 -10  10   3       28.46       30.52      2.12 o 
  -9  10   3        2.16        0.48      0.90 o 
  -8  10   3      197.60      209.79      5.50 o 
  -7  10   3      295.46      297.03      6.93 o 
  -6  10   3       88.55       89.14      4.65 o 
  -5  10   3      189.46      185.51      7.29 o 
  -4  10   3       16.55       20.18      1.92 o 
  -3  10   3      550.80      528.84     16.58 o 
  -2  10   3     1575.25     1620.85     47.94 o 
  -1  10   3      106.22      100.94      3.76 o 
   0  10   3       38.62       39.72      1.91 o 
   1  10   3        1.20        1.87      1.02 o 
   2  10   3     1513.92     1402.41     33.47 o 
   3  10   3        2.62        0.46      0.66 o 
   4  10   3      291.60      321.52      9.15 o 
   5  10   3      138.49      130.50      4.86 o 
   6  10   3       13.11       10.34      1.60 o 
   7  10   3       50.06       49.04      1.82 o 
   8  10   3      286.80      279.40      6.35 o 
   9  10   3      396.81      399.24      8.73 o 
  -9  11   3       73.51       82.29      2.74 o 
  -8  11   3        0.99        0.52      1.49 o 
  -7  11   3       67.53       71.38      4.44 o 
  -6  11   3       39.72       40.77      3.17 o 
  -5  11   3       30.04       32.95      2.66 o 
  -4  11   3        3.70        5.60      1.29 o 
  -3  11   3       35.95       39.04      2.34 o 
  -2  11   3      156.03      168.78      5.94 o 
  -1  11   3      330.29      321.63     10.21 o 
   0  11   3       70.46       62.09      2.70 o 
   1  11   3       41.12       32.17      1.68 o 
   2  11   3      225.39      216.30      6.31 o 
   3  11   3       50.81       39.25      2.20 o 
   4  11   3       81.68       89.84      3.73 o 
   5  11   3       11.83       16.71      1.88 o 
   6  11   3        8.57        7.56      3.30 o 
   7  11   3        7.29        9.56      1.72 o 
   8  11   3       33.25       34.16      5.87 o 
  -8  12   3        0.09       -0.88      1.53 o 
  -7  12   3      111.13      121.31      6.15 o 
  -6  12   3        3.83        2.54      1.48 o 
  -5  12   3       43.34       47.44      3.22 o 
  -4  12   3      140.04      145.10      5.83 o 
  -3  12   3      105.03      114.88      4.64 o 
  -2  12   3      202.40      199.46      6.86 o 
  -1  12   3       10.31       15.79      1.40 o 
   0  12   3       13.94       12.19      1.24 o 
   1  12   3      107.33      102.78      4.14 o 
   2  12   3      187.97      192.99      5.90 o 
   3  12   3      241.64      263.55      7.79 o 
   4  12   3       46.94       48.24      2.71 o 
   5  12   3        0.06        0.75      0.96 o 
   6  12   3        0.04        0.26      0.99 o 
   7  12   3       98.33      104.03      4.84 o 
  -7  13   3        8.18        8.28      2.01 o 
  -6  13   3      100.95      109.33      5.42 o 
  -5  13   3      237.43      266.42      9.79 o 
  -4  13   3        4.76        4.97      1.35 o 
  -3  13   3       18.73       19.70      1.88 o 
  -2  13   3        2.37        1.54      0.86 o 
  -1  13   3       16.71       22.54      1.67 o 
   0  13   3       13.06       11.95      1.28 o 
   1  13   3        0.15       -0.74      0.74 o 
   2  13   3      138.87      136.70      5.55 o 
   3  13   3        1.33        3.51      1.21 o 
   4  13   3       17.49       17.41      2.02 o 
   5  13   3       48.01       48.12      6.14 o 
   6  13   3       40.75       40.33      2.99 o 
  -5  14   3        5.38        6.70      1.68 o 
  -4  14   3        2.33        2.93      1.23 o 
  -3  14   3       79.38       81.60      3.75 o 
  -2  14   3       75.16       92.52      3.85 o 
  -1  14   3       79.42       89.03      3.65 o 
   0  14   3      145.40      156.83      5.71 o 
   1  14   3       69.95       76.76      3.59 o 
   2  14   3       52.76       46.00      2.88 o 
   3  14   3      345.99      369.78     12.83 o 
   4  14   3       10.43       13.08      2.09 o 
  -1  15   3        6.72        9.17      1.25 o 
   0  15   3        3.61        4.49      1.08 o 
   1 -12   4       11.16       11.63      1.81 o 
   2 -12   4        0.12       -0.18      0.72 o 
   3 -12   4        2.69        2.89      0.87 o 
   4 -12   4        2.54        3.14      1.13 o 
   5 -12   4      152.67      152.09      6.92 o 
  -2 -11   4        7.39        7.61      1.07 o 
  -1 -11   4        2.76        0.76      0.95 o 
   0 -11   4      225.05      231.97      6.48 o 
   1 -11   4       72.85       80.39      3.07 o 
   2 -11   4      238.25      232.14      6.21 o 
   3 -11   4        7.39        8.20      2.11 o 
   4 -11   4       49.71       50.13      2.48 o 
   5 -11   4       78.14       78.67      7.77 o 
   6 -11   4       54.97       51.71      2.66 o 
   7 -11   4       57.59       52.45      2.81 o 
  -4 -10   4       19.65       19.14      2.59 o 
  -3 -10   4        0.75        1.42      1.06 o 
  -2 -10   4      138.00      150.32      4.22 o 
  -1 -10   4       43.76       39.34      2.10 o 
   0 -10   4      132.85      129.20      6.38 o 
   1 -10   4       35.54       35.24      1.95 o 
   2 -10   4       11.80       10.72      1.15 o 
   3 -10   4        0.70       -0.25      0.62 o 
   4 -10   4       28.80       31.20      1.73 o 
   5 -10   4        1.41        1.37      0.81 o 
   6 -10   4      261.28      252.22      7.61 o 
   7 -10   4        3.86        4.34      1.18 o 
   8 -10   4        1.91        3.55      1.52 o 
   9 -10   4       14.02       12.44      2.06 o 
  -5  -9   4      122.01      122.32      5.33 o 
  -4  -9   4       10.15        7.08      1.53 o 
  -3  -9   4        0.21       -0.16      0.86 o 
  -2  -9   4       58.97       66.56      3.22 o 
  -1  -9   4      189.80      186.08      4.31 o 
   0  -9   4       62.76       60.56      1.97 o 
   1  -9   4       18.96       23.27      3.04 o 
   2  -9   4       98.46       90.35      3.01 o 
   3  -9   4      103.15      102.31      3.31 o 
   4  -9   4       97.93       88.57      3.10 o 
   5  -9   4       95.87       99.94      6.97 o 
   6  -9   4      204.38      206.42      6.39 o 
   7  -9   4       16.02       16.58      1.71 o 
   8  -9   4       62.93       69.46      7.78 o 
   9  -9   4      173.45      173.07     11.32 o 
  10  -9   4      247.13      249.36     21.88 o 
  -7  -8   4      245.12      246.55      7.09 o 
  -6  -8   4        0.17        0.81      0.77 o 
  -5  -8   4       75.72       76.29      2.23 o 
  -4  -8   4       70.46       70.87      3.61 o 
  -3  -8   4       21.30       28.67      2.24 o 
  -2  -8   4       71.08       65.06      3.09 o 
  -1  -8   4      127.99      134.13      4.66 o 
   0  -8   4      243.61      240.75      4.99 o 
   1  -8   4       36.60       41.10      1.84 o 
   2  -8   4        0.01        1.21      0.58 o 
   3  -8   4        0.01        0.50      0.52 o 
   4  -8   4      618.48      568.58     12.64 o 
   5  -8   4       29.59       25.66      3.28 o 
   6  -8   4       39.43       40.39      4.73 o 
   7  -8   4       33.43       33.73      2.32 o 
   8  -8   4       57.47       57.84      2.98 o 
   9  -8   4        1.85        2.06      0.59 o 
  10  -8   4      319.03      333.96      7.27 o 
  11  -8   4      101.07      104.15      3.20 o 
  -7  -7   4       19.51       17.08      1.57 o 
  -6  -7   4      245.26      247.41      5.95 o 
  -5  -7   4       60.59       63.83      2.29 o 
  -4  -7   4       13.44       11.34      1.19 o 
  -3  -7   4      120.60      118.44      2.89 o 
  -2  -7   4      140.49      116.60      4.35 o 
  -1  -7   4      171.86      202.49      6.21 o 
   0  -7   4      405.61      401.56      7.65 o 
   1  -7   4      114.32       99.41      4.74 o 
   2  -7   4      863.55      811.82     17.30 o 
   3  -7   4        0.36        0.76      0.55 o 
   4  -7   4      142.92      144.93      6.18 o 
   5  -7   4       66.61       62.80      2.61 o 
   6  -7   4       97.37       96.07      3.62 o 
   7  -7   4        4.18        4.49      1.55 o 
   8  -7   4        8.13       10.27      1.78 o 
   9  -7   4      160.16      164.15      7.57 o 
  10  -7   4      113.89      120.55      2.61 o 
  11  -7   4        1.57        1.00      1.28 o 
  12  -7   4       99.53      115.04      2.87 o 
  -8  -6   4       73.72       76.36      3.34 o 
  -7  -6   4      132.86      135.31      4.45 o 
  -6  -6   4      109.41      110.25      3.43 o 
  -5  -6   4      121.43      126.11      3.53 o 
  -4  -6   4       38.40       38.21      1.66 o 
  -3  -6   4       44.28       49.31      2.59 o 
  -2  -6   4       17.44       18.33      0.96 o 
  -1  -6   4      612.96      591.53     16.23 o 
   0  -6   4       33.95       39.57      1.11 o 
   1  -6   4      504.71      460.92     10.37 o 
   2  -6   4       71.18       70.04      2.34 o 
   3  -6   4     2032.45     1938.98     39.51 o 
   4  -6   4       68.30       63.04     10.50 o 
   5  -6   4      224.44      210.28      3.57 o 
   6  -6   4       89.44       77.81      2.13 o 
   7  -6   4       47.30       38.23      1.09 o 
   8  -6   4      147.92      133.86      2.73 o 
   9  -6   4       57.33       66.15      1.83 o 
  10  -6   4       77.18       80.16      2.20 o 
  11  -6   4        1.35        0.33      0.61 o 
  12  -6   4        9.18       10.75      1.11 o 
  -9  -5   4      141.74      160.89      4.96 o 
  -8  -5   4      109.26      101.95      3.62 o 
  -7  -5   4      305.58      300.06      7.15 o 
  -6  -5   4        3.47        3.67      0.89 o 
  -5  -5   4      126.01      119.48      3.45 o 
  -4  -5   4      188.91      176.78      6.21 o 
  -3  -5   4       12.37       10.60      0.92 o 
  -2  -5   4      752.47      738.25     13.79 o 
  -1  -5   4      624.83      631.36     17.26 o 
   0  -5   4        0.95        0.18      0.17 o 
   1  -5   4       14.19       11.06      0.62 o 
   2  -5   4      164.51      153.85      2.52 o 
   3  -5   4      163.56      170.09      2.75 o 
   4  -5   4       26.25       25.78      0.82 o 
   5  -5   4     1477.14     1441.64     22.54 o 
   6  -5   4       56.69       35.57      1.97 o 
   7  -5   4       51.75       48.08      2.24 o 
   8  -5   4        0.61        2.37      0.64 o 
   9  -5   4       31.24       27.00      1.76 o 
  10  -5   4      388.12      397.24      7.00 o 
  11  -5   4      297.98      303.22      5.84 o 
  12  -5   4        0.01        0.18      0.66 o 
  13  -5   4       47.58       46.23      3.16 o 
  -9  -4   4      109.94      121.99      5.22 o 
  -8  -4   4      114.82      119.30      3.96 o 
  -7  -4   4      442.07      416.52      9.18 o 
  -6  -4   4      145.31      165.02      4.45 o 
  -5  -4   4       46.50       42.18      1.89 o 
  -4  -4   4        0.45        1.31      0.65 o 
  -3  -4   4      318.99      344.91      7.12 o 
  -2  -4   4      628.40      644.94     16.40 o 
   0  -4   4      303.20      283.04     19.28 o 
   2  -4   4      140.60      119.99      1.62 o 
   3  -4   4       32.93       30.29      0.63 o 
   4  -4   4      292.88      289.60      4.59 o 
   6  -4   4        1.07        0.41      0.49 o 
   7  -4   4      472.15      426.11      7.08 o 
   8  -4   4       30.81       33.01      1.28 o 
   9  -4   4       37.35       38.80      1.49 o 
  10  -4   4        1.73        3.83      0.96 o 
  11  -4   4      167.51      178.00      4.43 o 
  12  -4   4        2.52        0.53      0.75 o 
  13  -4   4       77.52       81.38      2.78 o 
 -10  -3   4        2.53        2.63      0.95 o 
  -9  -3   4      229.26      231.53      5.40 o 
  -8  -3   4       69.51       68.80      2.24 o 
  -7  -3   4      224.62      232.76      4.54 o 
  -6  -3   4       24.85       24.41      1.17 o 
  -5  -3   4      105.70       94.48      2.20 o 
  -4  -3   4       60.27       60.75      2.00 o 
  -3  -3   4     1076.38     1074.67     15.89 o 
  -2  -3   4      143.40      154.65      3.58 o 
  -1  -3   4        2.13        4.81      0.59 o 
   0  -3   4      738.26      790.00     14.39 o 
   1  -3   4        5.76       10.45      1.53 o 
   2  -3   4      605.61      258.55      8.38 o 
   3  -3   4      898.74      959.72     18.83 o 
   4  -3   4     1202.41     1225.80     22.03 o 
   5  -3   4       33.44       34.20      2.95 o 
   6  -3   4       64.27       54.89      3.35 o 
   7  -3   4        1.48        1.66      0.51 o 
   8  -3   4      341.72      357.20      6.21 o 
   9  -3   4      700.99      693.91     11.21 o 
  10  -3   4      192.19      181.65      3.95 o 
  11  -3   4       34.60       41.42      1.85 o 
  12  -3   4      143.45      155.45      5.15 o 
  13  -3   4       40.37       36.89      4.20 o 
 -10  -2   4       22.04       17.28      1.28 o 
  -9  -2   4       22.21       21.26      1.33 o 
  -8  -2   4      425.17      425.67      7.13 o 
  -7  -2   4       36.31       51.28      1.51 o 
  -6  -2   4      210.39      200.29      3.39 o 
  -5  -2   4      149.88      169.90      2.61 o 
  -4  -2   4      433.65      462.51      7.38 o 
  -3  -2   4       56.39       53.71      1.52 o 
  -2  -2   4      692.94      711.98      9.67 o 
  -1  -2   4       46.41       47.09      0.99 o 
   0  -2   4      406.52      476.63      8.91 o 
   1  -2   4      348.95      373.14     11.43 o 
   2  -2   4       52.54       44.25      1.55 o 
   3  -2   4     1298.86     1296.64     20.73 o 
   4  -2   4      359.06      378.47      6.08 o 
   5  -2   4        7.70        7.28      0.64 o 
   6  -2   4       49.21       42.76      1.25 o 
   7  -2   4      117.99      112.85      2.06 o 
   8  -2   4      240.70      234.56      3.96 o 
   9  -2   4      277.09      249.91      4.03 o 
  10  -2   4       19.96       20.90      1.36 o 
  11  -2   4       29.36       24.45      1.55 o 
  12  -2   4       32.38       29.66      2.09 o 
  13  -2   4       93.68       95.26      3.54 o 
 -11  -1   4       25.43       29.26      1.84 o 
 -10  -1   4       31.60       33.07      2.32 o 
  -9  -1   4       45.81       46.16      2.28 o 
  -8  -1   4      537.74      550.52      8.94 o 
  -7  -1   4        1.98        4.18      0.58 o 
  -6  -1   4      162.41      165.64      2.75 o 
  -5  -1   4       35.21       39.58      1.20 o 
  -4  -1   4      261.63      259.27      4.85 o 
  -3  -1   4      824.47      918.67     12.42 o 
  -2  -1   4      338.19      361.66      5.21 o 
  -1  -1   4      779.24      799.08     11.86 o 
   0  -1   4        3.33        2.41      0.30 o 
   1  -1   4      118.73      108.74      1.85 o 
   2  -1   4      910.57      923.78     12.71 o 
   3  -1   4     2917.40     3017.63     40.21 o 
   4  -1   4      168.97      165.79      2.67 o 
   5  -1   4       20.06       16.72      0.63 o 
   6  -1   4       44.95       38.09      1.51 o 
   7  -1   4     2564.80     2527.76     37.55 o 
   8  -1   4      468.44      420.66      6.14 o 
   9  -1   4       14.40       12.44      0.74 o 
  10  -1   4       72.86       84.34      1.82 o 
  11  -1   4        0.41       -0.33      0.46 o 
  12  -1   4      136.84      129.72      5.15 o 
  13  -1   4       59.93       56.54      2.68 o 
  14  -1   4      111.41      103.55      3.83 o 
 -11   0   4        3.29        5.24      1.35 o 
 -10   0   4       71.47       63.84      2.82 o 
  -9   0   4      145.27      143.40      3.38 o 
  -8   0   4      100.01      112.07      2.82 o 
  -7   0   4       19.69       16.14      1.11 o 
  -6   0   4        0.00       -0.15      0.38 o 
  -5   0   4        1.75        1.48      0.35 o 
  -4   0   4       56.12       47.55      1.14 o 
  -3   0   4      909.23      973.85     11.67 o 
  -2   0   4      898.22      977.39     12.66 o 
  -1   0   4       23.47       23.54      0.92 o 
   0   0   4        8.45        5.20      0.48 o 
   1   0   4      754.83      716.25     35.88 o 
   2   0   4      971.28       -0.08      0.39 o 
   3   0   4       13.23       12.94      0.60 o 
   4   0   4      883.87      922.93     17.88 o 
   5   0   4        2.52        1.14      0.25 o 
   6   0   4       83.56       88.53      2.75 o 
   7   0   4       17.89       13.92      1.03 o 
   8   0   4     1278.33     1218.51     14.48 o 
   9   0   4       29.76       30.16      1.06 o 
  10   0   4        1.43        0.20      0.53 o 
  11   0   4        2.68        3.26      0.64 o 
  12   0   4      131.10      139.27      2.96 o 
  13   0   4      110.11      108.36      3.79 o 
  14   0   4        8.40       10.32      1.60 o 
 -11   1   4       10.05        7.18      1.90 o 
 -10   1   4       97.91       96.14      3.55 o 
  -9   1   4       82.56       91.85      3.00 o 
  -8   1   4       10.54       14.72      1.15 o 
  -7   1   4     1062.89     1023.50     12.38 o 
  -6   1   4       20.76       17.61      0.89 o 
  -5   1   4      375.46      400.74      4.37 o 
  -4   1   4      944.08     1006.66     10.37 o 
  -3   1   4      712.83      732.30      8.79 o 
  -2   1   4     1335.47     1456.24     23.97 o 
  -1   1   4     1286.22     1381.06     29.61 o 
   0   1   4      535.41      613.16     17.09 o 
   1   1   4     2672.95     2961.20    112.88 o 
   2   1   4     2555.00     2737.27    104.67 o 
   4   1   4      272.36      249.01      4.77 o 
   5   1   4        0.05        0.14      0.23 o 
   6   1   4      595.01      582.06      7.55 o 
   7   1   4      364.53      330.94      4.23 o 
   8   1   4      963.32      936.02     10.44 o 
   9   1   4       59.68       65.17      1.68 o 
  10   1   4       31.93       34.13      1.32 o 
  11   1   4      139.38      139.27      3.03 o 
  12   1   4      127.77      119.73      3.03 o 
  13   1   4       76.76       69.83      2.57 o 
 -11   2   4       87.88       90.74      3.24 o 
 -10   2   4      142.96      139.67      3.76 o 
  -9   2   4      136.03      140.11      4.43 o 
  -8   2   4       16.29       18.64      1.15 o 
  -7   2   4      219.29      228.58      3.89 o 
  -6   2   4        3.82        2.88      0.48 o 
  -5   2   4       25.83       22.94      0.85 o 
  -4   2   4     1198.37     1299.03     15.25 o 
  -3   2   4      273.40      288.28      3.81 o 
  -2   2   4       72.70       65.05      2.00 o 
  -1   2   4      366.74      416.61      9.39 o 
   0   2   4     2046.47     2312.95     42.66 o 
   1   2   4     1326.33     1776.80     67.98 o 
   2   2   4      253.67      259.35     11.00 o 
   3   2   4     1432.81        0.47      0.42 o 
   4   2   4      168.59      196.52     10.12 o 
   5   2   4      735.21      786.26     10.49 o 
   6   2   4        4.71        2.89      0.36 o 
   7   2   4       11.25       16.90      0.68 o 
   8   2   4       79.28       86.74      1.63 o 
   9   2   4      119.72      107.17      2.07 o 
  10   2   4       11.17       14.47      1.08 o 
  11   2   4        8.68        8.93      1.10 o 
  12   2   4      120.19      119.72      3.56 o 
  13   2   4        4.79        4.13      1.04 o 
 -11   3   4        6.03        5.74      1.20 o 
 -10   3   4      103.85      110.35      2.91 o 
  -9   3   4      136.88      136.35      5.41 o 
  -8   3   4      449.02      457.98      7.26 o 
  -7   3   4        0.27        0.56      0.49 o 
  -6   3   4      122.82      129.11      2.73 o 
  -5   3   4      358.62      381.02      5.05 o 
  -4   3   4      622.80      600.84      7.41 o 
  -3   3   4      538.40      565.25      7.70 o 
  -2   3   4      223.95      208.87      3.13 o 
  -1   3   4      105.83      113.76      2.13 o 
   0   3   4     8151.53     8996.32    234.05 o 
   1   3   4       11.36        4.15      0.48 o 
   2   3   4      671.72      688.34     12.56 o 
   3   3   4      796.47      780.58     15.91 o 
   4   3   4      152.17      196.32      3.44 o 
   5   3   4        2.15        0.87      0.42 o 
   6   3   4      118.69      118.05      1.97 o 
   7   3   4     1724.64     1795.22     19.92 o 
   8   3   4      317.61      314.58      4.87 o 
   9   3   4       32.49       28.45      1.35 o 
  10   3   4        0.74        1.87      0.57 o 
  11   3   4      134.40      132.62      3.82 o 
  12   3   4      304.32      301.31      5.72 o 
  13   3   4      336.56      323.43      7.19 o 
 -11   4   4       33.40       36.45      1.92 o 
 -10   4   4      168.08      164.29      3.66 o 
  -9   4   4      149.46      139.06      3.72 o 
  -8   4   4       11.21       15.25      1.02 o 
  -7   4   4       22.31       22.23      1.10 o 
  -6   4   4       42.57       42.43      1.48 o 
  -5   4   4     1260.56     1293.23     17.04 o 
  -4   4   4      177.46      183.57      3.45 o 
  -3   4   4      371.35      388.99      5.47 o 
  -2   4   4       16.63       17.25      0.82 o 
  -1   4   4      270.42      286.97      5.10 o 
   0   4   4      105.27      128.43      2.28 o 
   1   4   4      381.94      383.66      5.99 o 
   2   4   4      613.07      675.92     10.33 o 
   3   4   4      387.48      426.73      6.55 o 
   4   4   4        8.93       12.09      1.11 o 
   5   4   4       56.16       70.34      2.72 o 
   6   4   4       19.83       20.16      1.19 o 
   7   4   4        8.59       12.74      0.91 o 
   8   4   4       64.89       57.84      1.92 o 
   9   4   4       77.47       62.67      1.55 o 
  10   4   4       53.47       55.55      2.21 o 
  11   4   4        1.88        2.34      0.85 o 
  12   4   4        1.94        2.40      0.79 o 
  13   4   4      296.67      294.36      5.73 o 
 -11   5   4      153.43      151.89      6.11 o 
 -10   5   4      157.40      143.33      7.02 o 
  -9   5   4      116.45      121.60      3.53 o 
  -8   5   4        1.01       -0.33      0.69 o 
  -7   5   4       83.08       78.81      2.49 o 
  -6   5   4       32.87       35.98      2.91 o 
  -5   5   4      317.33      295.32      5.68 o 
  -4   5   4      209.29      207.99      3.76 o 
  -3   5   4      701.63      628.05     10.57 o 
  -2   5   4        0.52        0.61      0.32 o 
  -1   5   4      130.81      116.62      2.99 o 
   0   5   4      759.28      782.40     13.95 o 
   1   5   4     1315.06     1334.28     23.52 o 
   2   5   4     1103.67     1108.39     19.73 o 
   3   5   4       90.22       92.31      2.31 o 
   4   5   4       42.04       42.19      1.79 o 
   5   5   4      771.15      815.96     15.30 o 
   6   5   4      378.61      406.88      7.19 o 
   7   5   4      511.92      532.69      8.60 o 
   8   5   4      319.78      304.21      4.79 o 
   9   5   4       14.13       14.14      0.86 o 
  10   5   4      156.70      152.17      2.47 o 
  11   5   4      153.13      155.14      3.97 o 
  12   5   4      640.73      637.55      8.22 o 
  13   5   4       72.40       66.76      2.07 o 
 -11   6   4      104.85       99.61      7.18 o 
 -10   6   4       18.51       20.13      1.65 o 
  -9   6   4       14.71       13.51      1.32 o 
  -8   6   4       23.16       23.37      1.56 o 
  -7   6   4      282.46      275.06      5.64 o 
  -6   6   4      136.97      136.29      4.51 o 
  -5   6   4        1.33        1.81      0.53 o 
  -4   6   4      484.06      488.78     10.66 o 
  -2   6   4        0.01        0.14      0.32 o 
  -1   6   4      294.49      329.85      5.92 o 
   0   6   4      294.69      307.36      5.85 o 
   1   6   4      378.76      427.49      7.97 o 
   3   6   4      790.79      855.13     15.54 o 
   4   6   4       19.17       29.20      1.35 o 
   5   6   4       48.00       52.50      1.83 o 
   6   6   4      105.54      112.58      2.26 o 
   7   6   4      215.27      200.52      2.83 o 
   8   6   4        6.82        4.92      0.63 o 
   9   6   4       28.51       28.67      1.02 o 
  10   6   4       23.19       21.83      0.97 o 
  11   6   4       87.55       91.42      2.99 o 
  12   6   4       20.94       24.70      1.35 o 
 -11   7   4      176.48      183.01      4.79 o 
 -10   7   4       94.51       92.01      6.24 o 
  -9   7   4       51.19       43.99      2.01 o 
  -8   7   4       16.46       12.88      1.19 o 
  -7   7   4        9.85       10.91      1.02 o 
  -6   7   4      302.30      290.56      5.68 o 
  -5   7   4       67.15       69.31      1.95 o 
  -4   7   4      573.86      542.82      9.28 o 
  -3   7   4        2.39        0.88      1.05 o 
  -2   7   4        4.90       10.93      1.04 o 
  -1   7   4      368.43      411.95      6.92 o 
   0   7   4     1002.49      973.70     14.38 o 
   1   7   4      945.52      980.65     15.61 o 
   2   7   4        1.04        0.62      0.27 o 
   4   7   4      572.71      599.99     14.01 o 
   5   7   4     1020.79      991.04     47.34 o 
   6   7   4      300.40      299.40      5.34 o 
   7   7   4       94.19      101.47      3.84 o 
   8   7   4       96.66       95.38      2.55 o 
   9   7   4       65.74       72.16      2.30 o 
  10   7   4      111.83      117.46      4.58 o 
  11   7   4      178.53      162.40      8.23 o 
  12   7   4      199.21      190.75      8.16 o 
 -10   8   4        6.78        8.70      1.15 o 
  -9   8   4       10.39        8.87      1.07 o 
  -8   8   4       14.81       15.04      1.22 o 
  -7   8   4        1.09        0.89      0.79 o 
  -6   8   4      119.07      117.00      2.81 o 
  -5   8   4        2.31        2.69      0.55 o 
  -4   8   4       93.06       89.91      2.06 o 
  -3   8   4       65.98       69.88      2.16 o 
  -2   8   4        6.87        6.51      0.63 o 
  -1   8   4      318.86      333.33      5.17 o 
   0   8   4        0.14        0.29      0.25 o 
   1   8   4      174.97      186.81      3.74 o 
   2   8   4        8.21       11.48      0.85 o 
   3   8   4       16.95       14.23      0.56 o 
   4   8   4       91.96       92.94      1.98 o 
   5   8   4      692.74      665.62     10.49 o 
   6   8   4      385.68      356.81      6.18 o 
   7   8   4      137.92      137.46      3.93 o 
   8   8   4        1.47        1.81      0.66 o 
   9   8   4        9.44        7.57      1.17 o 
  10   8   4      123.30      121.03      3.94 o 
  11   8   4        0.08        0.08      0.87 o 
 -10   9   4       72.27       68.73      2.42 o 
  -9   9   4       44.01       40.42      2.08 o 
  -8   9   4        6.31        7.14      0.88 o 
  -7   9   4       92.04       88.94      2.57 o 
  -6   9   4       84.52       85.24      2.14 o 
  -5   9   4     1035.93     1046.97     21.47 o 
  -4   9   4       27.87       29.47      1.40 o 
  -3   9   4       18.34       18.41      0.77 o 
  -2   9   4       20.21       26.49      2.04 o 
  -1   9   4      464.43      452.38     14.32 o 
   0   9   4      197.93      195.99      5.44 o 
   1   9   4      160.06      159.91      4.69 o 
   2   9   4      576.26      588.73     14.77 o 
   3   9   4      381.78      388.75     10.37 o 
   4   9   4      358.51      367.71      7.30 o 
   5   9   4      301.78      295.54      5.07 o 
   6   9   4      268.38      277.13      6.04 o 
   7   9   4       34.82       33.46      1.68 o 
   8   9   4       11.33       12.41      1.28 o 
   9   9   4       50.39       50.63      2.35 o 
  10   9   4      388.99      387.75      8.83 o 
  11   9   4       88.84       85.22      3.69 o 
  -9  10   4       10.18       12.35      1.10 o 
  -8  10   4       13.81       14.20      0.87 o 
  -7  10   4       31.00       27.48      1.70 o 
  -6  10   4        0.23       -0.57      1.16 o 
  -5  10   4      394.51      404.76     12.79 o 
  -4  10   4       28.58       35.74      2.72 o 
  -3  10   4       11.26       14.28      1.74 o 
  -2  10   4      412.72      411.78     13.30 o 
  -1  10   4        8.80        6.80      1.16 o 
   0  10   4       94.43       89.29      3.71 o 
   1  10   4        0.44        0.15      0.73 o 
   2  10   4       70.75       75.84      2.93 o 
   3  10   4      130.59      127.95      4.38 o 
   4  10   4       87.33       84.68      3.48 o 
   5  10   4        1.10        0.44      0.77 o 
   6  10   4       19.42       20.52      1.08 o 
   7  10   4       59.53       61.73      2.44 o 
   8  10   4        1.01        0.51      0.72 o 
   9  10   4        0.01        1.21      1.28 o 
  10  10   4       65.87       68.28      2.84 o 
  -9  11   4        8.07        9.13      1.26 o 
  -8  11   4       26.30       26.37      1.67 o 
  -7  11   4      187.83      197.01      4.84 o 
  -6  11   4      113.52      122.10      5.95 o 
  -5  11   4       11.34       15.55      2.16 o 
  -4  11   4       90.36       86.18      4.28 o 
  -3  11   4      148.43      153.58      6.08 o 
  -2  11   4      136.27      144.06      5.61 o 
  -1  11   4       31.33       27.71      1.97 o 
   0  11   4      548.99      537.13     16.79 o 
   1  11   4       33.84       38.14      2.28 o 
   2  11   4      142.46      138.62      4.52 o 
   3  11   4       19.32       16.82      1.60 o 
   4  11   4      199.41      184.53      6.01 o 
   5  11   4      549.85      554.00     15.64 o 
   6  11   4      108.47      117.92      5.03 o 
   7  11   4       92.22       92.59      4.44 o 
   8  11   4      115.10      115.12      3.07 o 
   9  11   4      254.15      254.18      5.99 o 
  -8  12   4      109.42      113.67      6.40 o 
  -7  12   4       31.17       28.00      3.22 o 
  -6  12   4        6.35        5.36      1.68 o 
  -5  12   4        4.70        4.43      1.47 o 
  -4  12   4        2.99        2.30      1.21 o 
  -3  12   4      107.50      107.37      4.70 o 
  -2  12   4       30.08       33.02      2.32 o 
  -1  12   4      185.17      172.72      6.30 o 
   0  12   4        0.60        0.18      0.73 o 
   1  12   4        1.09        1.55      0.87 o 
   2  12   4       58.98       46.59      2.79 o 
   3  12   4       12.86       14.48      1.86 o 
   4  12   4       55.33       56.80      4.52 o 
   5  12   4       61.23       68.46      3.42 o 
   6  12   4      272.84      288.86      9.16 o 
   7  12   4        0.00       -0.37      1.06 o 
   8  12   4        4.97        6.26      1.73 o 
  -7  13   4        0.61        2.33      1.63 o 
  -6  13   4      193.23      196.18      8.37 o 
  -5  13   4       27.88       30.60      2.79 o 
  -4  13   4        2.26        1.83      1.23 o 
  -3  13   4       27.39       30.74      2.47 o 
  -2  13   4      163.54      166.87      6.33 o 
  -1  13   4      219.81      232.10      8.09 o 
   0  13   4        4.36        4.89      1.11 o 
   1  13   4       63.68       60.47      3.16 o 
   2  13   4       78.18       78.56      3.91 o 
   3  13   4      156.68      158.80      6.54 o 
   4  13   4       33.78       36.29      2.90 o 
   5  13   4      304.14      329.88     12.23 o 
   6  13   4       53.62       54.58      3.32 o 
  -5  14   4      119.32      122.37      5.76 o 
  -4  14   4       13.75       11.51      1.86 o 
  -3  14   4       14.71       12.21      1.78 o 
  -2  14   4       62.70       63.42      3.28 o 
  -1  14   4       17.32       17.62      1.77 o 
   0  14   4        6.55        7.56      1.30 o 
   1  14   4       31.35       35.60      2.47 o 
   2  14   4       16.41       16.61      1.96 o 
   3  14   4        8.34        7.68      1.60 o 
   4  14   4        3.84        3.34      1.45 o 
   5  14   4       51.81       49.70      3.72 o 
  -2  15   4      256.19      272.76      9.48 o 
  -1  15   4       29.02       29.98      2.28 o 
   0  15   4       31.64       31.78      2.34 o 
   1  15   4       53.88       50.64      3.00 o 
   0 -11   5        4.82        7.04      1.28 o 
   1 -11   5        0.01        0.48      0.86 o 
   2 -11   5        7.33        5.85      1.10 o 
   3 -11   5        1.86        4.09      1.69 o 
   4 -11   5      148.17      156.00      5.35 o 
   5 -11   5       50.39       46.86      2.61 o 
   6 -11   5        2.60        2.53      1.06 o 
  -3 -10   5       10.15       11.80      2.23 o 
  -2 -10   5      129.46      132.46      4.95 o 
  -1 -10   5       13.22       12.06      1.57 o 
   0 -10   5        3.64        3.72      1.03 o 
   1 -10   5       24.85       22.05      2.26 o 
   2 -10   5      209.75      204.05      5.73 o 
   3 -10   5      153.46      159.40      4.78 o 
   4 -10   5       12.34        9.67      1.33 o 
   5 -10   5        9.65        9.93      1.34 o 
   6 -10   5       46.86       44.74      5.37 o 
   7 -10   5        7.98        5.73      1.84 o 
   8 -10   5       98.89      106.97     11.33 o 
  -4  -9   5        0.35        0.71      0.85 o 
  -3  -9   5      101.19       99.46      3.79 o 
  -2  -9   5        1.52        0.50      1.06 o 
  -1  -9   5       19.40       19.15      1.76 o 
   0  -9   5       66.59       71.85      5.47 o 
   1  -9   5      174.53      174.09      7.38 o 
   2  -9   5        6.79        6.59      1.02 o 
   3  -9   5        2.39        2.49      0.78 o 
   4  -9   5       10.18       10.13      1.16 o 
   5  -9   5        0.72        0.39      0.73 o 
   6  -9   5      213.95      211.10     10.51 o 
   7  -9   5        0.31        0.80      0.85 o 
   8  -9   5       92.58       89.54      3.99 o 
   9  -9   5       12.06        8.65      2.69 o 
  10  -9   5      105.46      109.93     11.14 o 
  -6  -8   5        3.76        2.12      0.72 o 
  -5  -8   5       36.65       38.77      2.32 o 
  -4  -8   5      497.61      522.18     11.52 o 
  -3  -8   5       37.07       41.07      2.11 o 
  -2  -8   5        1.49        0.43      0.66 o 
  -1  -8   5        1.18        0.73      0.78 o 
   0  -8   5       24.39       32.71      2.66 o 
   1  -8   5      141.95      147.05      4.43 o 
   2  -8   5      129.08      126.40      3.91 o 
   3  -8   5      257.19      242.94      6.31 o 
   4  -8   5       18.74       13.75      1.66 o 
   5  -8   5        0.12        0.54      1.28 o 
   6  -8   5      111.27      112.57      8.95 o 
   7  -8   5      245.42      228.56      8.30 o 
   8  -8   5       15.07       13.75      1.73 o 
   9  -8   5        0.15        1.81      2.22 o 
  10  -8   5       39.38       45.39      4.67 o 
  11  -8   5       33.39       30.83      2.49 o 
  -7  -7   5       45.57       49.63      2.22 o 
  -6  -7   5       53.24       58.15      2.12 o 
  -5  -7   5        2.38        1.16      0.65 o 
  -4  -7   5      244.01      267.99      5.19 o 
  -3  -7   5       44.00       37.24      1.27 o 
  -2  -7   5       16.02       14.75      1.29 o 
  -1  -7   5      100.66       94.85      3.80 o 
   0  -7   5      227.87      217.40      5.84 o 
   1  -7   5        8.93        8.42      1.04 o 
   2  -7   5       29.42       28.81      2.71 o 
   3  -7   5       22.49       17.78      1.32 o 
   4  -7   5      191.67      170.01      4.71 o 
   5  -7   5       15.02       15.77      3.25 o 
   6  -7   5       25.09       24.48      1.79 o 
   7  -7   5       32.35       37.82      1.36 o 
   8  -7   5       67.62       66.30      3.08 o 
   9  -7   5       20.85       20.31      1.32 o 
  10  -7   5        2.17        3.07      1.13 o 
  11  -7   5       38.40       38.60      1.34 o 
  -7  -6   5        7.24        7.21      1.09 o 
  -6  -6   5       70.32       67.74      2.32 o 
  -5  -6   5      329.32      355.29      6.75 o 
  -4  -6   5      323.53      317.54      5.97 o 
  -3  -6   5        1.56        2.57      0.58 o 
  -2  -6   5        0.54        1.45      0.45 o 
  -1  -6   5       44.65       33.90      1.21 o 
   0  -6   5      482.01      487.93     11.19 o 
   1  -6   5      318.01      309.49      4.80 o 
   2  -6   5      100.62       91.95      2.35 o 
   3  -6   5       14.70       16.69      2.85 o 
   4  -6   5       87.08       79.25      4.50 o 
   5  -6   5      102.78      101.28      4.09 o 
   6  -6   5      147.05      147.33      6.81 o 
   7  -6   5      467.76      462.01      9.09 o 
   8  -6   5      145.63      143.38      3.09 o 
   9  -6   5        4.75        5.74      1.19 o 
  10  -6   5      119.63      127.36      3.57 o 
  11  -6   5       22.32       18.08      1.75 o 
  12  -6   5      242.77      248.64      5.02 o 
  -8  -5   5       19.07       18.77      1.62 o 
  -7  -5   5        3.04        1.76      0.82 o 
  -6  -5   5       89.78      105.40      2.99 o 
  -5  -5   5      104.16      109.43      2.91 o 
  -4  -5   5       10.46       11.02      1.45 o 
  -3  -5   5       28.86       27.04      1.27 o 
  -2  -5   5      212.11      210.22      4.07 o 
  -1  -5   5       12.73       19.40      1.07 o 
   0  -5   5      119.33      127.94      2.79 o 
   1  -5   5      113.74      110.73      1.95 o 
   2  -5   5        5.94        5.50      0.55 o 
   3  -5   5      350.96      331.21      7.18 o 
   4  -5   5       25.19       27.62      1.35 o 
   5  -5   5       21.69       19.10      0.72 o 
   6  -5   5      216.68      215.18      3.83 o 
   7  -5   5       76.82       78.14      2.04 o 
   8  -5   5        2.50        1.03      0.93 o 
   9  -5   5        0.51        0.45      0.51 o 
  10  -5   5       52.55       53.10      1.90 o 
  11  -5   5        7.67        8.82      1.47 o 
  12  -5   5        1.68        2.98      0.83 o 
  13  -5   5       45.59       50.39      2.12 o 
  -9  -4   5       60.12       57.30      3.57 o 
  -8  -4   5        1.16       -0.48      0.76 o 
  -7  -4   5       25.32       25.55      1.68 o 
  -6  -4   5      228.40      231.72      4.97 o 
  -5  -4   5       74.27       84.58      2.46 o 
  -4  -4   5       70.75       69.68      2.08 o 
  -3  -4   5     1191.92     1153.80     18.21 o 
  -2  -4   5       46.21       41.84      1.39 o 
  -1  -4   5     1143.82     1129.27     20.53 o 
   0  -4   5       92.88      102.39      2.92 o 
   3  -4   5        0.34        0.23      0.19 o 
   4  -4   5        2.07        2.03      0.76 o 
   5  -4   5      386.76      394.72      9.58 o 
   6  -4   5     1322.83     1284.33     19.30 o 
   7  -4   5       27.19       23.53      1.04 o 
   8  -4   5       91.07       80.27      2.10 o 
   9  -4   5       18.95       22.51      1.50 o 
  10  -4   5      225.26      211.93      5.99 o 
  11  -4   5      273.53      263.61      5.28 o 
  12  -4   5        8.82       10.41      1.17 o 
  13  -4   5      118.29      134.57      3.62 o 
  -9  -3   5        0.10        0.19      0.71 o 
  -8  -3   5        3.02        3.10      0.79 o 
  -7  -3   5       80.55       80.62      2.05 o 
  -6  -3   5      177.97      174.16      3.26 o 
  -5  -3   5       32.83       32.97      1.58 o 
  -4  -3   5       32.84       33.76      1.05 o 
  -3  -3   5        2.54        1.10      0.48 o 
  -2  -3   5       93.42       89.99      2.75 o 
  -1  -3   5      270.67      260.04      7.36 o 
   0  -3   5        5.55        4.29      0.92 o 
   1  -3   5        0.79        0.65      0.31 o 
   2  -3   5       79.11       97.73      3.19 o 
   3  -3   5        1.48        4.23      0.53 o 
   5  -3   5       37.00       10.55      2.16 o 
   6  -3   5      327.35      316.37      6.58 o 
   7  -3   5      170.31      158.55      3.21 o 
   8  -3   5        5.43        5.48      0.68 o 
   9  -3   5       75.58       74.85      2.15 o 
  10  -3   5        2.09       -0.03      0.56 o 
  11  -3   5        0.31        0.94      0.66 o 
  12  -3   5       10.15        7.88      1.28 o 
  13  -3   5       51.69       54.73      5.27 o 
 -10  -2   5       15.79       15.65      1.67 o 
  -9  -2   5       84.94       95.11      3.19 o 
  -8  -2   5        5.45        4.77      1.11 o 
  -7  -2   5      232.76      244.68      4.38 o 
  -6  -2   5       68.79       71.90      1.89 o 
  -5  -2   5      378.05      356.43      5.59 o 
  -4  -2   5     1175.61     1207.27     16.31 o 
  -3  -2   5       72.86       63.43      1.47 o 
  -2  -2   5      179.67      178.20      3.23 o 
  -1  -2   5      387.14      354.87      5.63 o 
   0  -2   5     1702.68     1784.24     24.37 o 
   1  -2   5      613.82      633.84     10.77 o 
   2  -2   5      140.60      162.26      6.22 o 
   3  -2   5      323.01      365.15      5.94 o 
   4  -2   5     1375.48     1290.04     33.28 o 
   5  -2   5      183.41      136.93      2.89 o 
   6  -2   5      227.21      231.67      3.63 o 
   7  -2   5      141.03      132.58      2.38 o 
   8  -2   5        0.70        0.30      0.33 o 
   9  -2   5       72.04       78.34      2.21 o 
  10  -2   5      174.02      153.42      4.85 o 
  11  -2   5      134.95      152.19      6.01 o 
  12  -2   5      147.93      157.98      3.93 o 
  13  -2   5        0.95       -0.23      1.35 o 
 -10  -1   5       32.97       29.66      1.99 o 
  -9  -1   5        1.78        1.09      0.80 o 
  -8  -1   5       69.25       67.66      3.38 o 
  -7  -1   5        0.02        0.47      0.57 o 
  -6  -1   5       38.41       34.25      1.14 o 
  -5  -1   5        9.88       13.93      0.79 o 
  -4  -1   5      228.35      209.23      3.13 o 
  -3  -1   5      206.12      181.65      4.38 o 
  -2  -1   5        6.03        6.72      0.55 o 
  -1  -1   5      137.51      139.02      2.61 o 
   0  -1   5      141.61      189.30      4.56 o 
   1  -1   5        9.08        8.29      0.47 o 
   2  -1   5      341.06      387.49      5.70 o 
   3  -1   5      135.73      169.71      2.95 o 
   4  -1   5       51.05       57.56      1.19 o 
   5  -1   5      129.05      110.41      1.95 o 
   6  -1   5        2.89        3.20      0.40 o 
   7  -1   5       22.72       23.14      1.23 o 
   8  -1   5      380.76      363.86      5.46 o 
   9  -1   5       71.90       63.61      1.64 o 
  10  -1   5       25.43       20.32      1.06 o 
  11  -1   5        9.19        6.95      0.75 o 
  12  -1   5       60.37       62.98      2.13 o 
  13  -1   5       38.66       37.48      2.04 o 
  14  -1   5        0.09       -1.65      0.88 o 
 -10   0   5       68.69       71.03      3.00 o 
  -9   0   5        5.87        8.29      1.28 o 
  -8   0   5       75.96       81.91      2.37 o 
  -7   0   5      297.29      282.62      5.20 o 
  -6   0   5     1003.91      969.36     14.47 o 
  -5   0   5      166.90      189.26      3.27 o 
  -4   0   5       16.47       17.08      0.79 o 
  -3   0   5        4.78        9.34      0.62 o 
  -2   0   5     1333.17     1361.27     17.47 o 
  -1   0   5      677.44      676.03     10.27 o 
   0   0   5      693.10      701.94      9.93 o 
   1   0   5      257.37      237.00      6.23 o 
   2   0   5      533.37      517.04      9.69 o 
   3   0   5      335.62      326.11      6.41 o 
   4   0   5      267.34      241.60      4.18 o 
   5   0   5     1149.92     1165.19     19.06 o 
   6   0   5        2.64        0.63      0.37 o 
   8   0   5       15.32       15.02      0.85 o 
   9   0   5       15.98       15.60      0.83 o 
  10   0   5      245.80      271.48      4.05 o 
  11   0   5      367.63      341.11      5.36 o 
  12   0   5      155.49      156.45      3.66 o 
  13   0   5        2.69        1.32      0.67 o 
  14   0   5       16.83       16.82      4.82 o 
 -10   1   5        0.82        0.65      1.21 o 
  -9   1   5       44.29       39.31      2.46 o 
  -8   1   5       14.80       14.00      1.52 o 
  -7   1   5       63.84       67.07      2.08 o 
  -6   1   5       21.89       21.30      1.11 o 
  -5   1   5       76.46       74.65      1.50 o 
  -4   1   5       78.37       80.46      1.40 o 
  -3   1   5      586.63      646.93      7.31 o 
  -2   1   5       27.95       22.56      0.72 o 
  -1   1   5      135.90      159.74      2.53 o 
   0   1   5       81.50       78.41      3.93 o 
   1   1   5      214.54      239.28      5.78 o 
   2   1   5      357.42      214.11      9.62 o 
   3   1   5       16.10       21.86      0.93 o 
   4   1   5      223.49      221.46      3.38 o 
   5   1   5      236.64      250.97      7.28 o 
   6   1   5      550.89      601.34      7.51 o 
   7   1   5       11.59       10.35      0.65 o 
   8   1   5       10.08        7.83      0.86 o 
   9   1   5       39.53       32.37      1.43 o 
  10   1   5        0.04        0.45      0.51 o 
  11   1   5       55.85       58.26      1.75 o 
  12   1   5        9.03        8.49      0.98 o 
  13   1   5       47.94       44.81      1.92 o 
  14   1   5       24.73       27.35      1.77 o 
 -11   2   5       65.99       56.98      2.93 o 
 -10   2   5        4.88        2.92      1.30 o 
  -9   2   5       64.36       67.90      2.48 o 
  -8   2   5       41.19       37.52      2.45 o 
  -7   2   5     1116.26     1054.04     14.88 o 
  -6   2   5      159.74      175.32      2.88 o 
  -5   2   5        0.29       -0.14      0.32 o 
  -4   2   5       59.78       63.49      1.33 o 
  -3   2   5      144.80      133.63      1.98 o 
  -2   2   5      211.06      186.11      2.66 o 
  -1   2   5      238.91      231.92      3.53 o 
   0   2   5      136.82      114.45      2.26 o 
   1   2   5      697.14      900.93     35.81 o 
   2   2   5      215.15      289.42     12.33 o 
   3   2   5      503.16      553.22      9.73 o 
   4   2   5     1391.42     1371.92     19.73 o 
   5   2   5      522.70      549.87      9.74 o 
   6   2   5      260.47      284.30      4.72 o 
   7   2   5       39.96       38.77      0.93 o 
   8   2   5      132.50      149.86      2.48 o 
   9   2   5      935.15      940.65     11.36 o 
  10   2   5      413.69      390.77      6.66 o 
  11   2   5       48.27       54.19      2.84 o 
  12   2   5        1.08        1.45      0.83 o 
  13   2   5       10.58       15.52      3.02 o 
 -11   3   5       41.05       39.91      2.31 o 
 -10   3   5        0.01        1.35      0.93 o 
  -9   3   5        1.25        0.15      0.69 o 
  -8   3   5        5.81        6.49      0.89 o 
  -7   3   5      129.87      130.81      3.11 o 
  -6   3   5      500.80      484.50      6.78 o 
  -5   3   5        2.77        3.36      0.51 o 
  -4   3   5      235.33      251.10      3.56 o 
  -3   3   5       11.66       16.10      0.68 o 
  -2   3   5       60.26       83.64      1.63 o 
  -1   3   5      186.99      208.64      2.97 o 
   0   3   5      242.06      272.09      3.95 o 
   1   3   5      364.86      412.97      7.88 o 
   2   3   5      754.49      849.09     21.12 o 
   3   3   5        3.38        8.93      0.75 o 
   4   3   5       28.19       24.49      1.18 o 
   5   3   5      228.16      284.88      4.28 o 
   6   3   5      261.64      290.42      3.97 o 
   7   3   5       60.05       57.02      1.38 o 
   8   3   5       60.39       67.84      1.56 o 
   9   3   5      430.87      393.22      6.58 o 
  10   3   5      160.86      159.20      3.42 o 
  11   3   5       16.66       14.94      1.36 o 
  12   3   5       50.55       48.61      2.23 o 
  13   3   5       10.37        5.52      1.14 o 
 -11   4   5       23.39       25.19      1.88 o 
 -10   4   5       22.38       21.71      1.67 o 
  -9   4   5      134.33      129.02      3.11 o 
  -8   4   5      244.15      251.51      4.64 o 
  -7   4   5        0.15        0.64      0.55 o 
  -6   4   5      711.10      680.36     11.55 o 
  -5   4   5       34.41       33.28      1.16 o 
  -4   4   5       99.77       88.90      1.67 o 
  -3   4   5      201.86      196.07      3.14 o 
  -2   4   5      595.42      607.13      8.78 o 
  -1   4   5     1448.42     1533.49     20.96 o 
   0   4   5      120.15      120.06      2.75 o 
   1   4   5      244.18      257.80      4.32 o 
   2   4   5       35.19       28.52      1.16 o 
   3   4   5     2080.20     2117.22     37.24 o 
   4   4   5      696.40      770.94     15.91 o 
   5   4   5     1036.84     1037.45     13.56 o 
   6   4   5      299.04      305.98      5.33 o 
   7   4   5      431.18      444.09     11.19 o 
   8   4   5     1302.99     1259.52     16.56 o 
   9   4   5      211.68      230.90      3.94 o 
  10   4   5       55.55       65.73      2.02 o 
  11   4   5      119.69      115.81      2.60 o 
  12   4   5       37.98       39.44      1.85 o 
  13   4   5      195.94      188.29      4.25 o 
 -11   5   5        9.74        9.76      1.45 o 
 -10   5   5        0.09        1.07      1.01 o 
  -9   5   5        2.78        2.52      0.91 o 
  -8   5   5       49.38       48.10      2.12 o 
  -7   5   5       15.08       15.29      1.28 o 
  -6   5   5       66.83       68.62      2.61 o 
  -5   5   5       28.27       29.05      1.21 o 
  -4   5   5        9.24       10.65      1.08 o 
  -3   5   5        2.14        0.90      0.39 o 
  -2   5   5      103.02      119.00      2.66 o 
  -1   5   5       15.28       16.74      1.01 o 
   0   5   5      110.92      114.14      2.45 o 
   1   5   5      861.19      934.17     13.94 o 
   2   5   5        0.01        0.50      0.33 o 
   3   5   5      195.05      218.04      3.66 o 
   4   5   5        6.02        7.49      0.72 o 
   5   5   5        2.85        3.01      0.54 o 
   6   5   5       13.80       14.05      0.76 o 
   7   5   5        1.31        0.24      0.37 o 
   8   5   5       45.48       42.71      1.35 o 
   9   5   5      223.92      240.84      4.07 o 
  10   5   5       23.78       26.85      1.29 o 
  11   5   5       33.52       30.24      1.46 o 
  12   5   5        9.97       10.97      0.94 o 
  13   5   5      100.44      107.41      4.31 o 
 -10   6   5       42.17       44.64      2.97 o 
  -9   6   5       19.49       17.95      1.59 o 
  -8   6   5        6.95        5.76      1.00 o 
  -7   6   5      663.13      649.08     11.73 o 
  -6   6   5      527.96      545.45     10.97 o 
  -5   6   5      113.53      106.95      2.77 o 
  -4   6   5       42.76       47.61      1.63 o 
  -3   6   5      878.62      861.73     17.88 o 
  -2   6   5     1054.88     1043.38     21.28 o 
  -1   6   5      493.32      492.39     10.51 o 
   0   6   5      193.72      170.62      3.55 o 
   1   6   5     1645.66     1654.40     29.25 o 
   2   6   5      704.70      660.36     13.68 o 
   3   6   5      233.06      201.54      4.33 o 
   4   6   5     1490.92     1546.23     27.70 o 
   5   6   5        1.00        5.02      0.49 o 
   6   6   5       72.04       67.25      1.69 o 
   7   6   5      425.15      439.65      7.27 o 
   8   6   5      182.96      178.57      3.62 o 
   9   6   5      307.03      308.84      4.35 o 
  10   6   5      130.81      130.74      2.38 o 
  11   6   5       22.89       22.48      1.17 o 
  12   6   5       92.78      104.15      4.76 o 
 -10   7   5        4.01        4.53      1.09 o 
  -9   7   5       21.16       20.34      2.77 o 
  -8   7   5        0.02        0.32      0.71 o 
  -7   7   5       44.92       43.98      2.92 o 
  -6   7   5        0.97        0.59      0.58 o 
  -5   7   5       22.19       22.49      1.25 o 
  -4   7   5      174.61      176.80      3.73 o 
  -3   7   5      238.12      208.52      6.88 o 
  -2   7   5        3.26        1.16      0.75 o 
   1   7   5        0.43        1.26      0.99 o 
   3   7   5        0.34       -0.10      0.29 o 
   4   7   5      135.51      133.59      4.45 o 
   5   7   5       24.05       15.86      1.14 o 
   6   7   5       92.46       93.51      2.80 o 
   7   7   5      220.89      229.09      4.45 o 
   8   7   5        2.06        1.93      0.66 o 
   9   7   5       26.93       26.47      1.05 o 
  10   7   5        1.41        1.80      0.64 o 
  11   7   5        2.97        1.11      0.58 o 
  12   7   5       14.42       16.68      2.30 o 
 -10   8   5        5.17        3.76      1.08 o 
  -9   8   5      396.83      393.97      7.95 o 
  -8   8   5      438.72      424.44      8.23 o 
  -7   8   5        6.91        6.82      0.91 o 
  -6   8   5       37.88       40.26      1.62 o 
  -5   8   5       50.13       47.87      2.00 o 
  -4   8   5      666.47      639.52     10.91 o 
  -3   8   5      370.66      378.09      6.68 o 
  -2   8   5      882.80      873.48     16.03 o 
  -1   8   5        8.83        6.63      0.56 o 
   0   8   5      773.78      770.87     14.68 o 
   1   8   5       99.35       92.06      2.19 o 
   2   8   5      198.56      182.42      3.59 o 
   3   8   5      468.92      468.71     11.09 o 
   4   8   5      122.93      111.48      2.86 o 
   5   8   5       83.49       76.31      1.90 o 
   6   8   5       58.12       61.37      1.80 o 
   7   8   5       26.87       25.09      1.44 o 
   8   8   5      272.78      297.16      5.62 o 
   9   8   5      147.44      137.04      3.75 o 
  10   8   5      103.43      105.19      3.77 o 
  11   8   5       23.04       22.68      2.01 o 
  -9   9   5       27.23       26.97      1.71 o 
  -8   9   5        2.41        2.30      0.78 o 
  -7   9   5        6.12        4.15      0.77 o 
  -6   9   5      188.41      190.25      4.05 o 
  -5   9   5       24.04       25.90      1.19 o 
  -4   9   5      397.06      404.02      7.07 o 
  -3   9   5      202.95      200.93      4.86 o 
  -2   9   5      156.77      157.55      3.89 o 
  -1   9   5        7.75        7.55      0.54 o 
   0   9   5        3.14        2.82      0.77 o 
   1   9   5        4.96        3.26      0.50 o 
   2   9   5       19.34       18.79      1.11 o 
   3   9   5      158.91      147.71      2.65 o 
   4   9   5       25.79       26.06      0.97 o 
   5   9   5        0.10        0.55      0.56 o 
   6   9   5       11.40        9.79      0.83 o 
   7   9   5        0.01       -0.58      0.50 o 
   8   9   5      140.64      138.03      6.20 o 
   9   9   5        1.23        0.92      0.82 o 
  10   9   5       27.88       29.19      2.42 o 
  11   9   5      134.71      137.78      6.50 o 
  -9  10   5      109.32      107.02      2.95 o 
  -8  10   5        0.75        1.31      0.87 o 
  -7  10   5        2.14        3.02      0.63 o 
  -6  10   5        1.04        1.29      0.44 o 
  -5  10   5       69.17       68.92      7.05 o 
  -4  10   5      424.39      438.94     12.06 o 
  -3  10   5      227.16      217.84      5.00 o 
  -2  10   5      192.36      193.30      7.33 o 
  -1  10   5       97.60       96.59      4.29 o 
   0  10   5       26.77       22.93      1.90 o 
   1  10   5      384.28      366.02     12.10 o 
   2  10   5      663.22      626.94     19.82 o 
   3  10   5      112.17      115.83      2.76 o 
   4  10   5       26.53       26.35      1.29 o 
   5  10   5        4.36        3.52      0.66 o 
   6  10   5       49.31       52.26      1.55 o 
   7  10   5      101.87      105.15      3.07 o 
   8  10   5      383.01      382.76      8.27 o 
   9  10   5       68.98       64.18      6.22 o 
  10  10   5        0.11       -0.37      0.88 o 
  -8  11   5       10.64        9.15      1.48 o 
  -7  11   5       43.79       44.54      2.11 o 
  -6  11   5        0.14        1.34      1.14 o 
  -5  11   5       20.69       22.09      2.65 o 
  -4  11   5        4.69        3.30      1.33 o 
  -3  11   5       16.77       17.78      2.14 o 
  -2  11   5      120.96      120.36      5.21 o 
  -1  11   5        0.21        0.53      0.92 o 
   0  11   5      215.71      202.79      7.40 o 
   1  11   5        5.11        5.78      1.23 o 
   2  11   5       68.21       74.76      3.74 o 
   3  11   5      140.62      151.57      6.24 o 
   4  11   5       11.07       15.16      1.68 o 
   5  11   5       14.92       12.50      1.65 o 
   6  11   5        2.69        4.03      2.21 o 
   7  11   5        2.12        2.88      0.59 o 
   8  11   5        2.44        1.13      0.72 o 
   9  11   5        1.68        0.53      0.82 o 
  -7  12   5       46.15       45.58      3.89 o 
  -6  12   5       12.02       10.64      2.23 o 
  -5  12   5      108.08      109.95      5.55 o 
  -4  12   5       39.79       46.44      3.28 o 
  -3  12   5        6.41        4.67      1.39 o 
  -2  12   5      132.99      130.88      5.56 o 
  -1  12   5      170.78      168.50      6.53 o 
   0  12   5      437.84      437.86     14.32 o 
   1  12   5      230.58      223.48      8.11 o 
   2  12   5       36.08       42.44      2.78 o 
   3  12   5      161.41      155.48      6.44 o 
   4  12   5       11.46        6.95      1.58 o 
   5  12   5       16.71       17.00      1.94 o 
   6  12   5      342.06      347.03     10.48 o 
   7  12   5      368.42      370.45     11.32 o 
   8  12   5        5.23        5.63      1.67 o 
  -6  13   5        0.83        1.87      1.55 o 
  -5  13   5       19.94       22.96      2.75 o 
  -4  13   5        0.06        1.28      1.26 o 
  -3  13   5        7.68       10.87      1.82 o 
  -2  13   5       20.33       20.91      2.20 o 
  -1  13   5       11.89       11.79      1.66 o 
   0  13   5       40.26       43.32      2.72 o 
   1  13   5        2.64        3.47      1.15 o 
   2  13   5        0.54        1.33      1.03 o 
   3  13   5        8.13        9.61      1.72 o 
   4  13   5       14.91       14.62      2.13 o 
   5  13   5        0.01       -0.13      1.11 o 
   6  13   5       15.98       13.09      2.32 o 
   7  13   5        5.16        4.40      1.49 o 
  -5  14   5       40.21       46.15      3.59 o 
  -4  14   5       61.14       59.16      3.83 o 
  -3  14   5      125.48      125.22      5.65 o 
  -2  14   5        3.15        4.17      1.37 o 
  -1  14   5      394.88      398.12     13.34 o 
   0  14   5       16.57       14.95      1.92 o 
   1  14   5      161.70      165.44      6.58 o 
   2  14   5      109.92      121.90      5.43 o 
   3  14   5        8.57        6.85      1.52 o 
   4  14   5        2.50        1.90      1.35 o 
   5  14   5      195.25      197.52      8.46 o 
  -2  15   5        0.25        0.64      1.08 o 
  -1  15   5       16.66       16.62      2.01 o 
   0  15   5      104.47      110.34      4.98 o 
   1  15   5      126.07      141.08      5.97 o 
   2  15   5       11.40       10.05      1.79 o 
  -1 -10   6      328.74      342.51     12.53 o 
   0 -10   6       55.67       60.97      3.00 o 
   1 -10   6        0.89        0.40      0.87 o 
   2 -10   6       18.50       23.86      3.15 o 
   3 -10   6        0.87        1.73      0.96 o 
   4 -10   6       43.87       43.20      2.54 o 
   5 -10   6        0.16       -0.50      0.79 o 
   6 -10   6       13.84       14.19      1.72 o 
   7 -10   6       40.18       42.95      5.34 o 
  -3  -9   6       63.96       74.39      4.67 o 
  -2  -9   6      440.89      442.59     11.20 o 
  -1  -9   6       59.01       52.57      2.75 o 
   0  -9   6      150.56      155.87      5.02 o 
   1  -9   6        6.89        7.19      1.22 o 
   2  -9   6      261.53      275.61     12.14 o 
   3  -9   6      272.23      285.09     13.74 o 
   4  -9   6       62.83       53.93      4.51 o 
   5  -9   6        6.21        7.41      1.71 o 
   6  -9   6        4.15        3.85      1.80 o 
   7  -9   6       85.77       96.95      4.10 o 
   8  -9   6      333.72      336.87     14.47 o 
   9  -9   6        0.35        2.38      1.17 o 
  -4  -8   6        5.83        5.11      2.52 o 
  -3  -8   6       30.86       32.56      2.66 o 
  -2  -8   6        4.72        6.19      1.29 o 
  -1  -8   6       24.83       21.12      1.88 o 
   0  -8   6        4.99        5.15      1.44 o 
   1  -8   6        0.03        0.28      0.75 o 
   2  -8   6       12.00       13.59      1.73 o 
   3  -8   6        6.72       11.47      1.28 o 
   4  -8   6        1.97        0.91      0.74 o 
   5  -8   6        0.01       -0.86      0.95 o 
   6  -8   6      237.26      225.48      9.34 o 
   7  -8   6      119.60      122.76      4.73 o 
   8  -8   6       40.53       46.57      6.43 o 
   9  -8   6      101.90      114.67      4.85 o 
  10  -8   6      160.68      165.64      6.65 o 
  -5  -7   6       15.01       15.38      1.37 o 
  -4  -7   6       99.93      107.96      3.11 o 
  -3  -7   6      152.25      148.76      3.60 o 
  -2  -7   6      268.60      281.48      8.72 o 
  -1  -7   6      229.78      216.69      7.05 o 
   0  -7   6        4.63        3.65      0.59 o 
   1  -7   6      104.84      103.80      4.02 o 
   2  -7   6        9.08       13.90      2.14 o 
   3  -7   6      547.29      504.95     11.65 o 
   4  -7   6      142.36      145.01      6.04 o 
   5  -7   6      204.41      211.69      6.62 o 
   6  -7   6       44.82       42.03      2.49 o 
   7  -7   6       13.26       13.42      1.94 o 
   8  -7   6       70.72       76.92      4.34 o 
   9  -7   6      148.21      148.22      4.53 o 
  10  -7   6      116.53      117.45      3.39 o 
  11  -7   6       86.90       91.67      3.22 o 
  -6  -6   6      175.62      176.99      4.26 o 
  -5  -6   6       14.32       13.27      1.18 o 
  -4  -6   6       28.05       27.87      1.71 o 
  -3  -6   6        0.51       -0.35      0.56 o 
  -2  -6   6        3.14        0.72      0.89 o 
  -1  -6   6      203.24      185.70      3.91 o 
   0  -6   6      213.58      186.67      5.30 o 
   1  -6   6       10.95        9.91      0.80 o 
   2  -6   6       24.93       22.28      1.13 o 
   3  -6   6      162.16      178.86      3.68 o 
   4  -6   6       74.45       76.16      2.07 o 
   5  -6   6        0.41        0.25      0.45 o 
   6  -6   6       24.93       24.97      2.06 o 
   7  -6   6        6.85        4.39      0.73 o 
   8  -6   6        2.26        1.69      0.71 o 
   9  -6   6        0.08        0.41      0.46 o 
  10  -6   6        3.59        3.62      0.76 o 
  11  -6   6        6.03        6.25      0.82 o 
  12  -6   6        1.56        1.09      0.73 o 
  -7  -5   6        5.48        4.59      1.05 o 
  -6  -5   6       97.10       95.22      3.03 o 
  -5  -5   6      218.46      224.40      4.86 o 
  -4  -5   6      216.81      196.92      4.25 o 
  -3  -5   6      389.25      407.16      8.48 o 
  -2  -5   6        0.28        0.47      0.56 o 
  -1  -5   6      773.46      696.65     13.18 o 
   0  -5   6       94.30       92.28      2.35 o 
   1  -5   6       69.17       66.40      2.05 o 
   2  -5   6       41.84       40.44      1.09 o 
   3  -5   6     1422.71     1465.46     18.03 o 
   4  -5   6      744.41      718.62     11.95 o 
   5  -5   6      429.31      427.78      6.88 o 
   6  -5   6      445.11      424.85      7.72 o 
   7  -5   6      631.11      601.21      9.54 o 
   8  -5   6      611.06      578.05      9.80 o 
   9  -5   6      222.74      240.98      4.58 o 
  10  -5   6        0.10       -0.26      0.53 o 
  11  -5   6        3.18        6.23      1.05 o 
  12  -5   6       62.85       62.90      3.00 o 
  -8  -4   6       36.06       37.90      3.21 o 
  -7  -4   6       20.12       20.90      1.63 o 
  -6  -4   6        3.17        3.12      0.86 o 
  -5  -4   6       80.31       84.76      2.58 o 
  -4  -4   6        0.88        1.78      0.74 o 
  -3  -4   6        0.04        0.23      0.56 o 
  -2  -4   6      121.52      123.18      3.31 o 
  -1  -4   6      465.54      444.01      8.85 o 
   0  -4   6        7.23        6.18      1.34 o 
   1  -4   6       13.35       10.48      0.98 o 
   2  -4   6        9.79        9.42      0.73 o 
   3  -4   6      120.35      118.32      2.26 o 
   4  -4   6      323.80      311.07      5.21 o 
   5  -4   6        9.58       11.09      1.01 o 
   6  -4   6       22.86       21.10      1.24 o 
   7  -4   6       11.48       15.42      0.96 o 
   8  -4   6       10.36        6.75      0.74 o 
   9  -4   6        0.56        0.75      0.55 o 
  10  -4   6        1.45        1.43      0.59 o 
  11  -4   6      156.48      166.74      3.83 o 
  12  -4   6        0.02        0.02      0.71 o 
  13  -4   6       54.05       61.93      2.36 o 
  -8  -3   6      228.79      231.56      5.16 o 
  -7  -3   6       64.59       63.08      2.27 o 
  -6  -3   6        0.00       -0.33      0.53 o 
  -5  -3   6       25.79       27.15      1.14 o 
  -4  -3   6     1271.11     1302.26     27.77 o 
  -3  -3   6      116.76      113.19      3.33 o 
  -2  -3   6      594.71      591.01     11.49 o 
  -1  -3   6       22.96       23.29      1.23 o 
   0  -3   6       19.82       24.58      1.45 o 
   1  -3   6     1010.94     1043.99     21.94 o 
   2  -3   6      387.48      362.44      8.40 o 
   5  -3   6      102.74      100.82      2.96 o 
   6  -3   6      743.61      719.84     11.32 o 
   7  -3   6      554.84      534.57      8.76 o 
   8  -3   6      479.15      455.82      8.94 o 
   9  -3   6       65.71       71.53      2.08 o 
  10  -3   6        8.06        8.76      1.37 o 
  11  -3   6       79.28       79.06      2.46 o 
  12  -3   6        0.72        2.52      0.82 o 
  13  -3   6      835.06      875.63     18.05 o 
  -9  -2   6        6.55        8.02      1.29 o 
  -8  -2   6       30.19       30.12      1.83 o 
  -7  -2   6        2.37        2.18      0.80 o 
  -6  -2   6       27.65       23.36      1.44 o 
  -5  -2   6      895.02      843.13     13.23 o 
  -4  -2   6      164.64      176.61      3.53 o 
  -3  -2   6      199.63      197.29      3.71 o 
  -2  -2   6        0.90        0.14      0.34 o 
  -1  -2   6       92.92      117.51      2.31 o 
   0  -2   6        0.66        0.15      0.30 o 
   1  -2   6      197.87      238.33      4.65 o 
   2  -2   6      125.35      161.51      6.13 o 
   3  -2   6       70.67       76.84      2.16 o 
   4  -2   6       75.21       89.01      4.27 o 
   5  -2   6        5.54        6.80      0.76 o 
   6  -2   6       22.32       18.55      1.06 o 
   7  -2   6      229.36      225.52      3.49 o 
   8  -2   6        3.27        1.86      0.55 o 
   9  -2   6      211.89      204.50      4.21 o 
  10  -2   6       11.12        7.23      1.75 o 
  11  -2   6        1.57        1.86      0.69 o 
  12  -2   6        0.13       -0.35      0.72 o 
  13  -2   6      143.87      147.08     10.22 o 
  -9  -1   6      734.39      746.35     12.72 o 
  -8  -1   6       51.57       53.34      1.91 o 
  -7  -1   6        1.06        1.69      0.65 o 
  -6  -1   6       10.27       10.24      0.83 o 
  -5  -1   6      615.02      611.14      9.99 o 
  -4  -1   6     1221.72     1214.19     18.47 o 
  -3  -1   6       39.29       32.13      1.23 o 
  -2  -1   6     1526.12     1616.28     23.80 o 
  -1  -1   6       84.47       86.26      2.11 o 
   0  -1   6     1864.73     1954.32     26.73 o 
   1  -1   6      347.35      319.58      4.88 o 
   2  -1   6     1328.37     1343.19     18.52 o 
   3  -1   6      248.43      247.93      4.17 o 
   4  -1   6      316.92      320.56      7.80 o 
   5  -1   6       83.08       60.77      1.88 o 
   6  -1   6     1732.27     1736.81     24.38 o 
   7  -1   6      118.94      108.23      3.68 o 
   8  -1   6      533.14      550.09      7.80 o 
   9  -1   6      394.84      363.06      5.55 o 
  10  -1   6       41.59       34.73      1.70 o 
  11  -1   6      406.03      394.13      6.15 o 
  12  -1   6      243.26      242.75      5.05 o 
  13  -1   6       31.81       33.19      3.30 o 
 -10   0   6        1.11        0.30      0.88 o 
  -9   0   6       39.56       40.93      1.98 o 
  -8   0   6       19.56       15.40      1.31 o 
  -7   0   6        0.07       -0.85      0.55 o 
  -6   0   6        6.22        4.64      0.72 o 
  -5   0   6       73.80       72.98      1.79 o 
  -4   0   6        3.71        7.21      0.66 o 
  -3   0   6       13.97       12.15      0.84 o 
  -2   0   6       18.46       14.42      1.09 o 
  -1   0   6       11.89       14.61      0.88 o 
   0   0   6       11.96       10.83      0.76 o 
   1   0   6        1.11       -0.30      0.20 o 
   2   0   6       90.83       88.74      2.35 o 
   3   0   6      887.89      995.70     18.21 o 
   4   0   6      598.28      568.29     11.23 o 
   5   0   6     1250.10     1316.20     28.40 o 
   6   0   6        4.72        4.34      0.57 o 
   7   0   6        4.65        4.24      0.80 o 
   8   0   6     1499.54     1465.51     19.32 o 
   9   0   6      557.22      519.76      7.58 o 
  10   0   6       10.19        9.60      1.34 o 
  11   0   6       47.10       45.44      1.51 o 
  12   0   6      294.20      294.38      4.88 o 
  13   0   6        9.77       10.20      1.04 o 
  14   0   6        1.73        0.40      0.97 o 
 -10   1   6      439.26      420.19      9.77 o 
  -9   1   6      342.84      325.91      7.90 o 
  -8   1   6        0.42        0.19      0.80 o 
  -7   1   6       74.83       70.84      2.97 o 
  -6   1   6       27.85       30.31      1.75 o 
  -5   1   6      431.93      428.66      7.04 o 
  -4   1   6      835.63      825.05     10.14 o 
  -3   1   6     2476.34     2631.59     27.78 o 
  -2   1   6      914.38      981.66     10.78 o 
  -1   1   6      107.69      100.00      1.80 o 
   0   1   6     1003.61     1061.70     14.83 o 
   1   1   6     1184.33     1214.67     16.82 o 
   2   1   6     2245.35     2392.60     34.89 o 
   3   1   6       43.16       41.71      1.98 o 
   4   1   6      198.34      174.00      6.32 o 
   5   1   6     1132.77     1197.04     14.14 o 
   6   1   6      453.14      444.14      5.77 o 
   7   1   6      248.20      257.26      4.12 o 
   8   1   6      405.51      391.13      5.92 o 
   9   1   6      262.21      271.32      3.99 o 
  10   1   6      810.71      796.13     10.81 o 
  11   1   6       73.57       70.43      1.92 o 
  12   1   6      324.74      352.65      6.42 o 
  13   1   6      107.08      104.83      3.32 o 
  14   1   6       45.02       45.97      2.09 o 
 -10   2   6       34.11       30.45      2.36 o 
  -9   2   6       45.23       37.68      2.50 o 
  -8   2   6       58.58       54.32      2.60 o 
  -7   2   6      618.23      603.01     10.53 o 
  -6   2   6      156.32      164.77      3.00 o 
  -5   2   6       32.55       31.09      1.34 o 
  -4   2   6      310.20      337.21      4.57 o 
  -3   2   6       26.59       17.90      0.69 o 
  -2   2   6      125.63      137.26      2.23 o 
  -1   2   6      198.60      218.23      2.67 o 
   0   2   6      499.90      530.50     14.79 o 
   1   2   6     1727.55     2107.27     38.92 o 
   2   2   6        1.54       10.91      1.75 o 
   3   2   6        6.83        5.72      0.61 o 
   4   2   6      527.29      583.10      7.20 o 
   5   2   6        6.79        4.23      0.42 o 
   6   2   6      209.23      235.23      3.17 o 
   7   2   6       37.31       36.27      1.07 o 
   8   2   6      138.34      136.29      2.35 o 
   9   2   6      134.46      135.46      3.05 o 
  10   2   6      304.67      304.02      6.64 o 
  11   2   6        0.76        0.40      0.61 o 
  12   2   6        1.27        0.32      0.68 o 
  13   2   6       12.77       13.38      2.34 o 
 -10   3   6       90.95       92.11      3.14 o 
  -9   3   6       76.72       77.79      2.77 o 
  -8   3   6        0.24        0.09      0.65 o 
  -7   3   6       14.52       14.69      1.14 o 
  -6   3   6      843.26      863.37     12.38 o 
  -5   3   6      841.27      829.20     10.84 o 
  -4   3   6      383.14      406.74      5.01 o 
  -3   3   6       16.33       22.99      0.81 o 
  -2   3   6      210.66      239.83      3.20 o 
  -1   3   6       60.59       43.20      0.93 o 
   0   3   6      226.25      173.85      3.81 o 
   1   3   6    13446.32    15194.35    223.05 o 
   2   3   6      708.71      794.67     11.22 o 
   3   3   6      497.69      555.93      8.85 o 
   4   3   6        1.46        0.45      0.30 o 
   5   3   6      981.85     1069.41     17.40 o 
   6   3   6      786.48      794.67      9.79 o 
   7   3   6      222.59      239.70      3.24 o 
   8   3   6      297.27      285.23      4.60 o 
   9   3   6      406.16      422.40      6.24 o 
  10   3   6       35.71       36.13      1.76 o 
  11   3   6      104.02      109.93      3.27 o 
  12   3   6      375.44      370.87      7.80 o 
  13   3   6      129.54      125.16      3.77 o 
 -10   4   6        8.72        6.45      1.07 o 
  -9   4   6       85.15       84.34      4.67 o 
  -8   4   6        2.38        1.07      0.73 o 
  -7   4   6      344.75      346.24      5.87 o 
  -6   4   6      241.13      235.25      3.98 o 
  -5   4   6      478.02      474.99      7.01 o 
  -4   4   6        3.62        2.09      0.49 o 
  -3   4   6       21.49       21.85      0.95 o 
  -2   4   6       36.53       38.14      0.86 o 
  -1   4   6       44.37       41.67      1.06 o 
   0   4   6     3967.23     4656.13     58.98 o 
   1   4   6      690.34      871.46     13.27 o 
   2   4   6      633.57      718.85     11.18 o 
   3   4   6        0.17        0.40      0.52 o 
   4   4   6      233.59      239.89      4.23 o 
   5   4   6      363.76      446.84      7.31 o 
   6   4   6       34.75       60.47      2.16 o 
   7   4   6       67.98       80.59      1.82 o 
   8   4   6      483.16      524.80      7.54 o 
   9   4   6      232.22      217.10      4.15 o 
  10   4   6       33.64       28.80      1.49 o 
  11   4   6       22.10       19.92      1.35 o 
  12   4   6      126.06      126.02      3.17 o 
  13   4   6       23.11       20.92      1.52 o 
 -10   5   6      258.19      253.92      6.03 o 
  -9   5   6       14.72       10.77      1.50 o 
  -8   5   6        7.64        7.79      1.14 o 
  -7   5   6      872.80      831.57     12.56 o 
  -6   5   6      997.78      974.86     14.31 o 
  -5   5   6        5.83        7.17      0.80 o 
  -4   5   6      102.62       97.35      1.99 o 
  -3   5   6       70.25       80.14      1.69 o 
  -2   5   6      263.63      256.53      4.25 o 
  -1   5   6     1392.64     1392.27     19.26 o 
   0   5   6      923.49     1030.88     14.39 o 
   1   5   6       19.11       16.16      0.72 o 
   2   5   6       44.66       49.42      1.67 o 
   3   5   6        9.71        8.70      0.82 o 
   4   5   6       70.36       64.08      1.61 o 
   5   5   6     1829.34     1976.97     29.14 o 
   6   5   6      722.57      763.42     12.15 o 
   7   5   6      114.10       93.21      1.99 o 
   8   5   6      319.42      309.16      4.85 o 
   9   5   6       71.46       60.93      1.86 o 
  10   5   6       67.69       73.22      3.08 o 
  11   5   6     1161.30     1107.48     14.80 o 
  12   5   6        4.79        3.17      0.79 o 
  13   5   6       69.91       70.21      2.42 o 
 -10   6   6        5.99        9.72      1.99 o 
  -9   6   6       26.11       23.60      2.10 o 
  -8   6   6       59.68       56.44      2.36 o 
  -7   6   6      404.85      382.59      7.67 o 
  -6   6   6       20.61       23.61      1.52 o 
  -5   6   6       13.14       13.79      1.14 o 
  -4   6   6       43.99       48.05      1.74 o 
  -3   6   6      564.17      593.16     10.36 o 
  -2   6   6        3.28        2.03      0.56 o 
  -1   6   6      101.03       92.57      2.65 o 
   0   6   6       60.99       64.75      1.76 o 
   1   6   6       19.17       18.96      0.80 o 
   2   6   6       72.02       65.40      1.37 o 
   3   6   6       15.48       14.77      0.74 o 
   4   6   6      540.02      553.19     10.60 o 
   5   6   6        0.67        1.81      0.46 o 
   6   6   6        5.44        4.17      0.61 o 
   7   6   6        5.14        3.68      0.66 o 
   8   6   6       12.82       13.44      0.99 o 
   9   6   6        7.94        5.97      0.85 o 
  10   6   6      109.65      109.75      2.83 o 
  11   6   6      416.91      417.56      6.41 o 
  12   6   6       53.84       51.36      1.57 o 
  13   6   6      116.40      113.12      2.47 o 
 -10   7   6        0.04       -1.35      1.02 o 
  -9   7   6        0.44       -0.92      0.78 o 
  -8   7   6        1.86        2.40      0.91 o 
  -7   7   6     1081.91     1070.68     18.43 o 
  -6   7   6       37.67       35.14      1.87 o 
  -5   7   6       74.18       68.45      2.26 o 
  -4   7   6      609.32      621.53     10.91 o 
  -3   7   6      617.80      643.58     11.10 o 
  -2   7   6      695.65      708.70     15.04 o 
  -1   7   6        9.03        8.62      0.93 o 
   1   7   6       35.90       28.21      1.49 o 
   2   7   6      734.64      382.58     11.25 o 
   3   7   6      283.94      268.64      5.58 o 
   4   7   6     1236.64     1287.16     23.29 o 
   5   7   6      169.91      151.48      3.77 o 
   6   7   6      376.04      379.24      7.92 o 
   7   7   6      369.71      350.24      5.88 o 
   8   7   6       53.02       52.33      2.34 o 
   9   7   6      481.58      497.59      6.42 o 
  10   7   6      255.61      249.03      5.18 o 
  11   7   6      251.69      260.76      5.55 o 
  12   7   6       42.52       41.06      1.77 o 
  -9   8   6        7.48        7.88      1.50 o 
  -8   8   6      140.73      130.88      3.63 o 
  -7   8   6        0.88        0.27      0.81 o 
  -6   8   6       35.03       37.49      1.69 o 
  -5   8   6        0.49        0.20      0.54 o 
  -4   8   6        2.18        1.92      0.58 o 
  -3   8   6      170.58      177.84      3.73 o 
  -2   8   6        2.29        3.58      0.55 o 
  -1   8   6        5.82        5.53      0.57 o 
   0   8   6       70.32       50.96      2.38 o 
   2   8   6       15.29       16.07      2.76 o 
   3   8   6      620.23      619.26     11.74 o 
   4   8   6      107.42      110.02      2.91 o 
   5   8   6      561.54      568.13     11.01 o 
   6   8   6      155.10      167.83      4.21 o 
   7   8   6      351.79      334.46      7.33 o 
   8   8   6       66.26       57.37      1.94 o 
   9   8   6      281.76      286.97      5.64 o 
  10   8   6      236.67      239.51      5.45 o 
  11   8   6       20.35       22.61      1.66 o 
  12   8   6       37.30       34.86      2.62 o 
  -9   9   6       21.42       19.72      1.57 o 
  -8   9   6       82.08       82.70      2.78 o 
  -7   9   6        1.35        1.83      0.77 o 
  -6   9   6      659.22      646.88     11.42 o 
  -5   9   6       40.29       41.63      1.62 o 
  -4   9   6        8.17        7.56      0.79 o 
  -3   9   6       15.09       18.88      1.26 o 
  -2   9   6      464.15      445.66      9.80 o 
  -1   9   6      700.42      694.30     14.51 o 
   0   9   6      157.37      127.26      5.30 o 
   1   9   6      199.85      203.90      3.78 o 
   2   9   6       90.48       86.80      2.61 o 
   3   9   6      370.94      365.61      7.32 o 
   4   9   6      533.68      519.97     10.06 o 
   5   9   6      118.72      115.58      3.16 o 
   6   9   6     1350.82     1303.76     19.86 o 
   7   9   6      185.81      178.17      4.66 o 
   8   9   6      422.34      416.62      7.41 o 
   9   9   6       84.51       75.93      2.38 o 
  10   9   6      314.79      314.10      6.24 o 
  11   9   6      100.16       97.67      3.01 o 
  -8  10   6       10.20        9.02      1.06 o 
  -7  10   6        0.92        1.02      0.80 o 
  -6  10   6      168.26      164.58      3.66 o 
  -5  10   6        7.94        7.19      0.75 o 
  -4  10   6      195.37      196.09      5.11 o 
  -3  10   6       71.00       72.82      2.47 o 
  -2  10   6      328.29      321.67      7.26 o 
  -1  10   6       30.56       27.65      1.32 o 
   0  10   6      204.09      200.86      4.71 o 
   1  10   6        2.29        1.59      0.55 o 
   2  10   6       32.30       34.71      2.35 o 
   3  10   6      499.05      498.15     10.66 o 
   4  10   6        7.28        8.46      0.62 o 
   5  10   6      129.61      126.95      3.19 o 
   6  10   6       42.90       41.44      1.44 o 
   7  10   6       79.02       84.59      2.27 o 
   8  10   6      326.77      309.25      5.84 o 
   9  10   6       33.05       32.54      1.69 o 
  10  10   6       66.62       68.84      2.87 o 
  -8  11   6       53.34       55.64      1.77 o 
  -7  11   6      194.01      200.59      6.96 o 
  -6  11   6       81.90       74.62      3.42 o 
  -5  11   6      117.88      116.07      3.50 o 
  -4  11   6      244.55      242.04      5.80 o 
  -3  11   6        2.60        3.33      0.61 o 
  -2  11   6      659.14      665.85     21.48 o 
  -1  11   6     1109.32     1109.46     34.20 o 
   0  11   6       63.53       55.36      3.28 o 
   1  11   6        6.42        5.19      1.35 o 
   2  11   6       42.95       46.96      3.03 o 
   3  11   6      977.90      974.43     23.12 o 
   4  11   6      112.13      115.48      6.60 o 
   5  11   6       94.88       95.35      3.02 o 
   6  11   6       15.79       14.13      0.81 o 
   7  11   6       25.64       26.99      1.48 o 
   8  11   6       49.25       49.35      2.10 o 
   9  11   6      122.82      123.11      3.73 o 
  -7  12   6      138.64      133.74      3.89 o 
  -6  12   6        0.07       -0.17      1.51 o 
  -5  12   6       96.36      104.65      5.67 o 
  -4  12   6      127.14      123.58      6.02 o 
  -3  12   6      206.10      214.32      8.59 o 
  -2  12   6      269.48      281.99     10.34 o 
  -1  12   6        0.45        1.34      1.08 o 
   0  12   6       46.94       41.18      2.87 o 
   1  12   6        0.03       -0.17      0.93 o 
   2  12   6      576.33      555.28     18.21 o 
   3  12   6      145.47      135.13      6.03 o 
   4  12   6      249.32      264.47     10.07 o 
   5  12   6        0.90       -0.24      1.08 o 
   6  12   6        9.26        9.38      1.99 o 
   7  12   6      114.11      112.46      4.98 o 
   8  12   6       44.08       41.71      3.30 o 
  -6  13   6       43.78       48.85      3.99 o 
  -5  13   6        8.92        8.27      2.02 o 
  -4  13   6       79.47       84.00      4.84 o 
  -3  13   6      184.86      175.81      7.45 o 
  -2  13   6      200.76      203.68      8.08 o 
  -1  13   6       54.07       55.54      3.51 o 
   0  13   6       33.55       30.16      2.59 o 
   1  13   6        2.10        1.34      1.14 o 
   2  13   6      203.52      204.16      8.01 o 
   3  13   6      230.83      224.65      8.79 o 
   4  13   6       27.67       30.13      2.73 o 
   5  13   6        1.46        1.35      1.30 o 
   6  13   6        6.55        3.89      1.69 o 
   7  13   6       26.88       30.92      3.58 o 
  -4  14   6        5.06        1.11      1.45 o 
  -3  14   6       24.13       24.96      2.73 o 
  -2  14   6       68.85       67.44      3.97 o 
  -1  14   6       10.41        6.69      1.62 o 
   0  14   6       31.94       30.29      2.60 o 
   1  14   6        8.38        8.37      1.63 o 
   2  14   6       73.90       73.15      4.11 o 
   3  14   6       61.64       64.06      3.94 o 
   4  14   6        3.05        1.59      1.27 o 
   5  14   6       11.25       10.39      2.11 o 
  -2  15   6        0.02        0.42      1.17 o 
  -1  15   6       26.99       33.84      2.86 o 
   0  15   6       54.17       59.95      3.71 o 
   1  15   6      141.18      152.09      6.55 o 
   2  15   6       81.16       81.13      4.44 o 
   3  15   6        1.16        0.65      1.25 o 
   2 -10   7       75.03       81.69      4.44 o 
   3 -10   7      141.02      132.45      5.89 o 
   4 -10   7        0.78        1.14      1.18 o 
   5 -10   7      134.68      142.60      6.18 o 
  -1  -9   7       26.77       29.39      3.12 o 
   0  -9   7       33.44       33.40      2.35 o 
   1  -9   7       88.17       84.65      4.90 o 
   2  -9   7        0.40       -0.19      0.78 o 
   3  -9   7       59.20       60.28      2.80 o 
   4  -9   7        0.25       -0.77      0.88 o 
   5  -9   7        0.58        0.80      0.93 o 
   6  -9   7       42.69       37.01      2.55 o 
   7  -9   7        6.43        6.31      1.89 o 
   8  -9   7       18.86       22.09      2.91 o 
  -3  -8   7       31.84       26.42      3.22 o 
  -2  -8   7      130.84      118.74      4.62 o 
  -1  -8   7       58.10       58.99      6.10 o 
   0  -8   7      172.28      168.41     10.13 o 
   1  -8   7       54.46       52.41      2.67 o 
   2  -8   7       80.02       77.34      3.17 o 
   3  -8   7        0.33        0.21      0.82 o 
   4  -8   7      117.29      116.90      5.05 o 
   5  -8   7      114.19      111.62      6.72 o 
   6  -8   7      280.57      267.79      8.31 o 
   7  -8   7       72.15       67.68      3.42 o 
   8  -8   7        6.17        4.78      1.35 o 
   9  -8   7       44.62       52.06      4.96 o 
  -4  -7   7        3.67        4.20      0.85 o 
  -3  -7   7        9.83       11.16      1.16 o 
  -2  -7   7        8.01        4.48      1.26 o 
  -1  -7   7        0.51        0.15      0.83 o 
   0  -7   7        5.15        5.61      0.74 o 
   1  -7   7       51.70       48.19      1.54 o 
   2  -7   7      174.26      160.69      4.90 o 
   3  -7   7        2.86        1.68      0.82 o 
   4  -7   7       25.01       24.06      1.95 o 
   5  -7   7        8.83        7.49      1.26 o 
   6  -7   7       64.69       60.08      3.03 o 
   7  -7   7        3.73        4.17      1.42 o 
   8  -7   7       28.60       25.32      1.42 o 
   9  -7   7        4.43        3.29      1.77 o 
  10  -7   7      360.39      366.08     16.48 o 
  -5  -6   7      342.02      336.32      7.72 o 
  -4  -6   7       78.24       77.55      3.03 o 
  -3  -6   7       30.18       32.26      1.76 o 
  -2  -6   7      118.84      122.46      3.11 o 
  -1  -6   7      247.51      239.33      4.89 o 
   0  -6   7      403.81      400.56      7.36 o 
   1  -6   7      432.78      415.13      7.68 o 
   2  -6   7        7.85        7.12      0.87 o 
   3  -6   7      354.92      342.07      6.43 o 
   4  -6   7      517.56      503.71     15.84 o 
   5  -6   7      218.97      214.82      6.24 o 
   6  -6   7       51.21       56.38      1.91 o 
   7  -6   7       74.11       80.01      2.62 o 
   8  -6   7      155.00      142.59      5.68 o 
   9  -6   7      156.44      161.25      4.36 o 
  10  -6   7      167.90      178.58      6.25 o 
  11  -6   7      160.96      167.50      3.57 o 
  -6  -5   7        1.96        1.36      0.98 o 
  -5  -5   7       46.54       47.73      2.66 o 
  -4  -5   7        0.68       -0.01      0.68 o 
  -3  -5   7        0.25       -0.23      0.65 o 
  -2  -5   7        1.48        0.91      0.65 o 
  -1  -5   7        1.49       -0.09      0.51 o 
   0  -5   7       46.06       48.98      2.96 o 
   1  -5   7      213.59      191.42      4.04 o 
   2  -5   7      627.10      589.48      8.78 o 
   3  -5   7        4.76        3.86      0.69 o 
   4  -5   7      126.89      122.10      3.08 o 
   5  -5   7      146.95      140.76      2.78 o 
   6  -5   7        0.03       -0.48      0.38 o 
   7  -5   7       50.64       51.56      2.42 o 
   8  -5   7        8.29        9.10      0.81 o 
   9  -5   7       87.43       93.05      4.29 o 
  10  -5   7        0.09        0.10      0.58 o 
  11  -5   7        9.83       10.61      1.03 o 
  12  -5   7      101.30      110.68      2.98 o 
  -7  -4   7      304.72      301.43      7.55 o 
  -6  -4   7      549.03      551.60     11.73 o 
  -5  -4   7        0.04       -0.47      0.73 o 
  -4  -4   7        1.53        0.88      0.78 o 
  -3  -4   7      299.61      308.57      6.92 o 
  -2  -4   7       37.58       40.65      1.82 o 
  -1  -4   7     1642.60     1575.18     25.97 o 
   0  -4   7      179.89      192.52      4.15 o 
   1  -4   7       16.68       15.02      1.29 o 
   2  -4   7      244.38      249.96      4.96 o 
   3  -4   7     1282.88     1229.90     17.41 o 
   4  -4   7       51.00       55.04      2.12 o 
   5  -4   7       84.69       81.38      1.99 o 
   6  -4   7      488.11      471.10      7.77 o 
   7  -4   7      518.80      487.24      8.06 o 
   8  -4   7      145.39      138.98      5.04 o 
   9  -4   7       17.14       22.30      1.28 o 
  10  -4   7       65.27       62.05      2.02 o 
  11  -4   7       83.81       88.84      2.59 o 
  12  -4   7       18.97       18.00      1.40 o 
  -7  -3   7       21.54       16.47      2.20 o 
  -6  -3   7        2.04        1.22      0.95 o 
  -5  -3   7        0.19        0.09      0.73 o 
  -4  -3   7        4.99        5.78      1.04 o 
  -3  -3   7        0.53       -0.61      0.62 o 
  -2  -3   7        4.33        5.17      0.86 o 
  -1  -3   7      305.51      293.67      5.86 o 
   0  -3   7        8.62        7.97      0.81 o 
   1  -3   7       44.07       36.41      1.81 o 
   2  -3   7        2.20        2.34      0.50 o 
   3  -3   7        6.79        7.12      0.69 o 
   4  -3   7       14.93       13.36      0.84 o 
   5  -3   7      219.34      216.62      4.05 o 
   6  -3   7       27.50       23.33      1.57 o 
   7  -3   7      222.63      228.33      4.35 o 
   8  -3   7       78.88       69.46      5.05 o 
   9  -3   7        5.41        5.12      0.94 o 
  10  -3   7       92.65       91.79      2.57 o 
  11  -3   7      270.97      262.05      5.33 o 
  12  -3   7      100.99      114.49      4.52 o 
  13  -3   7        1.61        2.77      0.99 o 
  -8  -2   7      498.98      516.25     11.25 o 
  -7  -2   7      355.94      354.09      7.41 o 
  -6  -2   7       55.12       54.55      1.88 o 
  -5  -2   7        7.88        8.77      0.86 o 
  -4  -2   7      177.26      180.74      3.67 o 
  -3  -2   7      216.80      212.43      4.02 o 
  -2  -2   7     1761.44     1749.45     25.75 o 
  -1  -2   7        0.54        0.47      0.46 o 
   0  -2   7        0.07       -0.02      0.24 o 
   1  -2   7       84.85       84.44      2.25 o 
   2  -2   7       19.34       16.11      1.58 o 
   3  -2   7      379.55      368.32      7.47 o 
   4  -2   7      450.45      435.75      7.25 o 
   5  -2   7      562.99      559.80      9.08 o 
   6  -2   7      105.76      102.79      2.42 o 
   7  -2   7       65.66       56.08      2.35 o 
   8  -2   7        2.27        2.09      0.59 o 
   9  -2   7      289.13      278.67      5.34 o 
  10  -2   7      234.49      220.00      4.74 o 
  11  -2   7      113.40      119.08      3.30 o 
  12  -2   7       22.37       25.85      1.70 o 
  13  -2   7      265.66      268.35      7.37 o 
  -8  -1   7       50.18       50.36      4.28 o 
  -7  -1   7        6.85        7.43      1.21 o 
  -6  -1   7        0.85        1.20      0.73 o 
  -5  -1   7       88.98       88.01      2.41 o 
  -4  -1   7      102.82       96.78      2.45 o 
  -3  -1   7      118.35      108.69      2.54 o 
  -2  -1   7      177.42      171.52      3.37 o 
  -1  -1   7      169.68      161.51      2.96 o 
   0  -1   7       34.07       36.61      2.27 o 
   1  -1   7       25.75       38.61      1.52 o 
   2  -1   7      168.66      179.15      3.06 o 
   3  -1   7      214.94      217.26      3.82 o 
   4  -1   7       36.81       45.78      2.08 o 
   5  -1   7       15.75       18.54      0.78 o 
   6  -1   7      211.99      207.52      3.34 o 
   7  -1   7       38.81       37.68      1.20 o 
   8  -1   7        0.67        1.81      0.75 o 
   9  -1   7      179.92      178.32      3.18 o 
  10  -1   7        1.74        2.44      0.54 o 
  11  -1   7        4.70        4.34      0.65 o 
  12  -1   7        0.07       -0.96      0.48 o 
  13  -1   7        1.76        2.08      1.08 o 
  -9   0   7      186.98      187.53      4.48 o 
  -8   0   7      131.45      129.28      3.46 o 
  -7   0   7      106.05      101.31      2.88 o 
  -6   0   7       46.67       46.89      1.70 o 
  -5   0   7       50.68       53.66      2.63 o 
  -4   0   7      549.64      533.12      8.83 o 
  -3   0   7       98.30       94.98      2.33 o 
  -2   0   7      202.60      217.07      4.06 o 
  -1   0   7       51.03       43.65      1.71 o 
   0   0   7       24.61       19.79      1.08 o 
   1   0   7       37.32       40.96      2.62 o 
   2   0   7      290.99      269.39      5.68 o 
   3   0   7      854.09      876.35     16.22 o 
   4   0   7      782.81      777.17     12.22 o 
   5   0   7       10.62       15.31      0.94 o 
   6   0   7      392.58      378.78      6.55 o 
   7   0   7      112.83      108.54      2.18 o 
   8   0   7     1916.54     1905.07     24.82 o 
   9   0   7      433.53      416.73      6.31 o 
  10   0   7       59.55       62.86      1.91 o 
  11   0   7        0.21        0.09      0.51 o 
  12   0   7       62.31       64.36      2.69 o 
  13   0   7      190.69      193.84      3.73 o 
  -9   1   7       39.52       40.53      3.71 o 
  -8   1   7        9.96       10.13      1.22 o 
  -7   1   7       24.83       24.31      1.58 o 
  -6   1   7       26.25       30.16      1.62 o 
  -5   1   7        0.03        0.07      0.53 o 
  -4   1   7      214.55      195.78      4.80 o 
  -3   1   7      126.14      132.43      2.52 o 
  -2   1   7       59.96       61.10      1.40 o 
  -1   1   7      129.65      145.01      2.25 o 
   0   1   7       63.58       69.50      1.46 o 
   1   1   7       27.76       25.53      0.83 o 
   2   1   7       16.39       20.48      0.87 o 
   3   1   7      156.35      171.49      3.22 o 
   4   1   7        2.62        1.67      0.36 o 
   5   1   7      140.94      144.01      2.33 o 
   6   1   7      371.76      333.45      5.05 o 
   7   1   7      387.89      379.65      5.90 o 
   8   1   7      222.56      210.95      3.64 o 
   9   1   7      267.78      265.25      4.46 o 
  10   1   7      171.97      174.27      3.24 o 
  11   1   7       12.08       10.11      0.89 o 
  12   1   7        6.89        7.94      1.46 o 
  13   1   7        0.02        1.14      0.74 o 
  -9   2   7       27.87       21.28      2.44 o 
  -8   2   7      141.39      131.77      4.27 o 
  -7   2   7        8.68        7.61      1.29 o 
  -6   2   7       88.71       93.63      3.27 o 
  -5   2   7       45.13       35.72      1.43 o 
  -4   2   7       61.03       66.15      1.55 o 
  -3   2   7      647.59      668.37      8.27 o 
  -2   2   7      734.58      762.36      7.88 o 
  -1   2   7      752.39      786.09     10.51 o 
   0   2   7      335.20      356.89      4.26 o 
   1   2   7      104.30      106.95      2.39 o 
   2   2   7     1400.14     1532.03     17.96 o 
   3   2   7      373.36      386.67      5.04 o 
   4   2   7     1427.56     1497.36     20.80 o 
   5   2   7      144.07      120.49      2.23 o 
   6   2   7      650.33      660.32      8.29 o 
   7   2   7      662.22      687.36      8.67 o 
   8   2   7      764.78      748.25     11.60 o 
   9   2   7      271.37      268.31      4.99 o 
  10   2   7        1.37        0.44      0.52 o 
  11   2   7        2.88        1.92      1.19 o 
  12   2   7      540.69      519.45      8.75 o 
  13   2   7      294.77      282.60      6.41 o 
  -9   3   7      106.82      107.55      3.34 o 
  -8   3   7        0.35        0.51      0.83 o 
  -7   3   7      354.73      340.34      6.73 o 
  -6   3   7       96.09       90.55      2.38 o 
  -5   3   7      161.19      156.19      3.19 o 
  -4   3   7       27.00       35.15      1.36 o 
  -3   3   7      105.66      117.21      2.08 o 
  -2   3   7       18.83       24.87      0.83 o 
  -1   3   7        0.87       -0.07      0.24 o 
   0   3   7       16.32       18.68      0.76 o 
   1   3   7        1.99        7.31      1.01 o 
   2   3   7      143.73      128.30      2.31 o 
   3   3   7      109.56      108.24      2.36 o 
   4   3   7       63.29       52.58      1.34 o 
   5   3   7      288.35      286.69      3.73 o 
   6   3   7       37.25       33.99      0.97 o 
   7   3   7      221.16      220.46      3.67 o 
   8   3   7      110.90      119.52      2.20 o 
   9   3   7      126.84      121.31      3.25 o 
  10   3   7        0.12       -0.41      0.63 o 
  11   3   7        0.42       -0.47      0.73 o 
  12   3   7      126.98      117.24      9.12 o 
  13   3   7       34.36       31.72      2.06 o 
  -9   4   7      323.94      315.66      6.69 o 
  -8   4   7        3.61        4.26      0.91 o 
  -7   4   7      294.78      304.48      5.43 o 
  -6   4   7       15.07       15.99      1.18 o 
  -5   4   7       43.61       44.03      1.46 o 
  -4   4   7      907.46      923.81     13.31 o 
  -3   4   7      848.79      837.34     10.79 o 
  -2   4   7      382.79      379.71      5.33 o 
  -1   4   7        0.21        1.19      0.33 o 
   0   4   7      133.60      148.39      2.31 o 
   1   4   7     3469.47     3869.85     56.00 o 
   2   4   7      232.79      206.54      4.48 o 
   3   4   7     1955.19     1985.48     28.92 o 
   4   4   7       77.63       98.06      2.25 o 
   5   4   7      973.61     1024.49     13.66 o 
   6   4   7       83.53       81.94      1.71 o 
   7   4   7       79.37       80.34      1.87 o 
   8   4   7      966.77      971.56     13.09 o 
   9   4   7       52.31       50.43      1.76 o 
  10   4   7       11.34       12.67      1.09 o 
  11   4   7      186.85      177.93      4.47 o 
  12   4   7      119.96      112.70      3.44 o 
  13   4   7       19.70       19.58      1.69 o 
  -9   5   7       33.71       32.71      1.83 o 
  -8   5   7        3.94        3.95      0.88 o 
  -7   5   7       17.36       16.77      1.24 o 
  -6   5   7        6.93        8.05      0.85 o 
  -5   5   7        5.33        5.15      0.73 o 
  -4   5   7       65.46       61.27      1.60 o 
  -3   5   7      370.31      362.06      5.21 o 
  -2   5   7       99.96       89.40      1.84 o 
  -1   5   7        4.10        5.05      0.51 o 
   0   5   7      495.61      559.24      7.67 o 
   1   5   7       32.51       52.55      2.16 o 
   2   5   7        0.32        0.43      0.40 o 
   3   5   7      737.21      713.65     13.08 o 
   4   5   7        5.44        3.40      0.78 o 
   5   5   7       36.83       34.36      1.31 o 
   6   5   7       37.48       37.75      1.22 o 
   7   5   7      374.97      397.82      6.27 o 
   8   5   7      250.06      235.95      4.26 o 
   9   5   7        0.21       -0.60      0.58 o 
  10   5   7        0.19       -0.59      0.56 o 
  11   5   7      147.06      145.64      3.38 o 
  12   5   7      169.82      163.47      9.86 o 
  13   5   7       85.57       81.60      4.46 o 
  -9   6   7      131.05      118.98      4.73 o 
  -8   6   7       63.00       65.63      3.10 o 
  -7   6   7        5.60        5.75      1.26 o 
  -6   6   7      100.91       99.66      3.05 o 
  -5   6   7      796.56      796.76     14.04 o 
  -4   6   7      184.23      174.16      4.05 o 
  -3   6   7      200.06      224.85      4.77 o 
  -2   6   7       19.84       13.44      1.03 o 
  -1   6   7      156.57      156.50      3.19 o 
   0   6   7      353.85      371.91      5.78 o 
   1   6   7      776.39      772.36     11.06 o 
   2   6   7      885.14      871.71     18.00 o 
   3   6   7       61.21       64.09      1.60 o 
   4   6   7       32.06       31.64      1.13 o 
   5   6   7       18.00       22.45      1.06 o 
   6   6   7      431.87      436.67      7.21 o 
   7   6   7      282.56      283.88      5.13 o 
   8   6   7       71.98       73.94      1.85 o 
   9   6   7       93.11       77.62      1.97 o 
  10   6   7       93.58       92.81      2.47 o 
  11   6   7        7.41        5.86      0.93 o 
  12   6   7       23.52       24.71      1.40 o 
  13   6   7      688.22      708.19     11.09 o 
  -9   7   7        4.80        3.56      1.40 o 
  -8   7   7        6.22        5.69      1.10 o 
  -7   7   7        0.52        0.80      0.77 o 
  -6   7   7       87.78       86.46      2.94 o 
  -5   7   7        7.20        7.61      1.01 o 
  -4   7   7      325.37      318.38      6.33 o 
  -3   7   7        2.51        1.08      0.63 o 
  -2   7   7       60.57       59.33      1.90 o 
  -1   7   7       10.41        5.48      0.70 o 
   0   7   7      207.03      221.43      4.41 o 
   1   7   7      454.10      430.98      9.60 o 
   2   7   7      283.99      243.66     13.88 o 
   3   7   7       22.81       18.81      1.21 o 
   4   7   7      630.15      631.96     12.09 o 
   5   7   7       44.73       44.34      1.46 o 
   6   7   7      152.55      147.27      2.94 o 
   7   7   7      123.64      119.81      2.65 o 
   8   7   7       16.94       16.94      1.08 o 
   9   7   7        9.06       11.51      0.99 o 
  10   7   7      129.05      125.13      2.51 o 
  11   7   7       46.36       47.37      1.92 o 
  12   7   7       31.99       34.63      2.67 o 
  -9   8   7       43.85       42.82      3.68 o 
  -8   8   7       60.82       61.96      2.52 o 
  -7   8   7      323.84      319.02      6.74 o 
  -6   8   7      157.20      158.59      4.16 o 
  -5   8   7      267.91      256.65      5.72 o 
  -4   8   7       55.03       58.39      2.00 o 
  -3   8   7        0.61        1.98      0.72 o 
  -2   8   7        8.61        8.15      0.82 o 
  -1   8   7       11.38       14.20      1.23 o 
   0   8   7      809.87      825.63     17.30 o 
   1   8   7      265.33      270.13      6.47 o 
   2   8   7        7.35        7.22      1.90 o 
   3   8   7       76.63       78.54      2.35 o 
   4   8   7       80.60       75.48      2.36 o 
   5   8   7      639.16      621.33     12.01 o 
   6   8   7      307.97      312.40      6.87 o 
   7   8   7      301.63      289.32      6.60 o 
   8   8   7        5.02        4.08      0.96 o 
   9   8   7        0.03        1.05      0.84 o 
  10   8   7        0.53        0.64      0.76 o 
  11   8   7      221.22      213.87      5.59 o 
  12   8   7      234.19      228.22      6.60 o 
  -8   9   7       11.35       11.01      1.29 o 
  -7   9   7        0.09       -0.27      0.70 o 
  -6   9   7       74.03       76.14      2.50 o 
  -5   9   7       85.61       88.50      2.70 o 
  -4   9   7       28.02       28.46      1.41 o 
  -3   9   7        0.01        0.37      0.50 o 
  -2   9   7       13.81       10.91      0.88 o 
  -1   9   7       74.86       87.63      4.92 o 
   0   9   7      289.93      281.24      6.69 o 
   1   9   7      161.73      168.94      4.42 o 
   2   9   7      140.16      141.09      3.87 o 
   3   9   7        2.57        1.83      1.26 o 
   4   9   7       14.72       16.35      1.19 o 
   5   9   7      825.58      807.68     15.26 o 
   6   9   7       16.88       14.97      1.30 o 
   7   9   7       11.57        9.81      1.59 o 
   8   9   7       15.45       12.41      1.10 o 
   9   9   7       21.48       22.27      1.47 o 
  10   9   7        8.80        8.12      1.09 o 
  11   9   7        0.67       -0.25      0.81 o 
  -8  10   7       33.78       32.19      1.94 o 
  -7  10   7       30.84       28.74      2.24 o 
  -6  10   7      161.91      162.67      4.80 o 
  -5  10   7       15.06       14.97      1.13 o 
  -4  10   7      568.77      569.57     10.03 o 
  -3  10   7        0.20        0.84      0.72 o 
  -2  10   7       83.38       80.38      2.75 o 
  -1  10   7      263.91      270.85      7.60 o 
   0  10   7       19.71       18.11      1.29 o 
   1  10   7      115.46      122.99      4.14 o 
   2  10   7      119.52      116.85      3.34 o 
   3  10   7      208.92      209.12      5.23 o 
   4  10   7      203.20      205.30      5.91 o 
   5  10   7      429.89      430.56      8.73 o 
   6  10   7      432.01      417.80      7.12 o 
   7  10   7        5.83        4.73      0.89 o 
   8  10   7       63.19       59.74      2.00 o 
   9  10   7        2.21        1.11      0.81 o 
  10  10   7      263.90      253.24      5.95 o 
  -7  11   7       95.48       90.13      2.55 o 
  -6  11   7       31.95       34.02      1.45 o 
  -5  11   7       84.58       86.71      3.17 o 
  -4  11   7       81.14       79.29      4.17 o 
  -3  11   7       24.53       29.14      3.77 o 
  -2  11   7       15.22       12.92      1.12 o 
  -1  11   7       39.52       39.84      1.69 o 
   0  11   7        6.14        4.52      1.19 o 
   1  11   7       21.48       16.70      1.14 o 
   2  11   7      165.45      169.78      4.30 o 
   3  11   7      108.00      116.49      3.33 o 
   4  11   7       83.34       84.50      3.10 o 
   5  11   7        0.15       -0.27      0.43 o 
   6  11   7       68.48       66.23      1.93 o 
   7  11   7        3.40        3.59      0.69 o 
   8  11   7       11.75        9.94      0.98 o 
   9  11   7        0.77        1.35      0.75 o 
  -6  12   7       49.78       47.06      2.22 o 
  -5  12   7      381.59      381.01      8.78 o 
  -4  12   7        0.03       -0.23      0.59 o 
  -3  12   7        6.46        5.55      1.60 o 
  -2  12   7      206.35      216.07      8.70 o 
  -1  12   7        8.60        8.99      1.76 o 
   0  12   7       96.98       94.70      4.80 o 
   1  12   7      353.88      324.93     11.69 o 
   2  12   7       11.78       10.80      1.89 o 
   3  12   7      356.84      344.42     12.42 o 
   4  12   7        5.96        5.85      0.98 o 
   5  12   7       56.62       59.01      2.25 o 
   6  12   7      116.43      113.86      3.57 o 
   7  12   7      144.68      132.97      6.93 o 
   8  12   7        1.09        0.59      0.70 o 
  -5  13   7        1.65        1.81      1.70 o 
  -4  13   7       17.83       18.82      2.72 o 
  -3  13   7      105.13      102.25      5.47 o 
  -2  13   7        1.36        1.33      1.35 o 
  -1  13   7        0.83        0.08      1.15 o 
   0  13   7       10.38       12.95      2.06 o 
   1  13   7       61.55       62.12      3.79 o 
   2  13   7       53.52       51.89      3.55 o 
   3  13   7       37.08       30.56      2.83 o 
   4  13   7       19.68       14.90      2.27 o 
   5  13   7      193.77      200.52      8.63 o 
   6  13   7       98.41      122.63      6.45 o 
   7  13   7        3.71        3.34      1.82 o 
  -4  14   7        0.75        1.73      1.48 o 
  -3  14   7        4.50        6.63      1.83 o 
  -2  14   7        8.77        9.79      1.97 o 
  -1  14   7      255.89      249.25      9.70 o 
   0  14   7      145.35      151.36      6.71 o 
   1  14   7       42.01       39.51      3.15 o 
   2  14   7        0.16       -0.38      1.13 o 
   3  14   7       42.83       40.36      3.29 o 
   4  14   7       24.39       23.89      2.83 o 
   5  14   7       22.47       21.64      2.85 o 
  -1  15   7        6.52        8.53      1.92 o 
   0  15   7       86.17       93.19      4.99 o 
   1  15   7        0.68        1.71      1.35 o 
   2  15   7       31.21       30.61      2.93 o 
   3  15   7       28.09       27.51      3.07 o 
   2  -9   8       46.01       45.67      3.43 o 
   3  -9   8       71.10       72.43      4.21 o 
   4  -9   8       28.18       28.80      2.65 o 
   5  -9   8       55.49       58.30      3.70 o 
   6  -9   8        1.06        1.20      1.21 o 
  -1  -8   8        8.91        5.38      1.85 o 
   0  -8   8        0.59        0.09      0.89 o 
   1  -8   8       34.24       35.48      2.39 o 
   2  -8   8       58.05       56.26      2.93 o 
   3  -8   8      121.95      127.85      4.50 o 
   4  -8   8       25.31       27.07      2.45 o 
   5  -8   8       15.42       14.87      2.34 o 
   6  -8   8        3.12        2.29      2.55 o 
   7  -8   8        5.28        7.82      2.65 o 
   8  -8   8       55.63       60.68      3.41 o 
  -3  -7   8      202.44      201.73      9.04 o 
  -2  -7   8        0.41        0.39      0.99 o 
  -1  -7   8        8.07        6.02      1.52 o 
   0  -7   8        0.58        0.42      0.61 o 
   1  -7   8      204.96      203.64      4.56 o 
   2  -7   8       53.39       55.62      1.70 o 
   3  -7   8       15.59       15.85      1.64 o 
   4  -7   8      171.52      166.80      9.07 o 
   5  -7   8        6.91        6.54      1.34 o 
   6  -7   8      199.46      187.40      7.36 o 
   7  -7   8       35.04       35.15      5.30 o 
   8  -7   8      111.30      113.23      3.45 o 
   9  -7   8        0.01        0.73      1.22 o 
  10  -7   8       81.18       79.31      3.70 o 
  -4  -6   8       95.35       98.16      3.27 o 
  -3  -6   8        6.49        6.77      1.16 o 
  -2  -6   8       10.06        9.43      1.02 o 
  -1  -6   8        0.91        0.64      0.57 o 
   0  -6   8        3.21        3.32      0.61 o 
   1  -6   8        0.21        0.55      0.59 o 
   2  -6   8      126.03      121.18      3.03 o 
   3  -6   8       21.96       22.90      1.27 o 
   4  -6   8        1.88        4.10      0.97 o 
   5  -6   8       65.30       57.66      3.54 o 
   6  -6   8       17.24       17.38      1.22 o 
   7  -6   8       57.99       56.51      2.09 o 
   8  -6   8       12.76       13.68      1.25 o 
   9  -6   8       40.57       44.76      1.99 o 
  10  -6   8       47.85       48.69      1.65 o 
  11  -6   8       15.03       14.61      1.07 o 
  -5  -5   8        0.71        1.36      0.98 o 
  -4  -5   8      329.77      353.42      8.04 o 
  -3  -5   8       85.76       79.61      2.65 o 
  -2  -5   8        4.02        4.98      0.87 o 
  -1  -5   8      155.70      138.57      3.45 o 
   0  -5   8       67.85       71.36      2.56 o 
   1  -5   8       29.69       30.23      1.73 o 
   2  -5   8       55.19       57.33      3.06 o 
   3  -5   8      321.75      303.71      4.98 o 
   4  -5   8      232.06      209.92      3.89 o 
   5  -5   8        4.86        4.80      0.78 o 
   6  -5   8      119.56      124.89      5.27 o 
   7  -5   8       70.73       73.17      2.74 o 
   8  -5   8       31.50       33.37      1.33 o 
   9  -5   8        9.02        8.57      0.87 o 
  10  -5   8        0.02       -0.06      0.75 o 
  11  -5   8      373.56      392.92      9.06 o 
  -6  -4   8      107.49      108.82      3.88 o 
  -5  -4   8        0.07       -0.56      0.87 o 
  -4  -4   8       10.59        9.64      1.49 o 
  -3  -4   8        8.23        7.56      1.75 o 
  -2  -4   8        0.99        0.93      0.66 o 
  -1  -4   8       82.69       82.15      2.53 o 
   0  -4   8      205.13      209.65      4.57 o 
   1  -4   8        2.40        1.63      0.60 o 
   2  -4   8       59.60       53.12      1.81 o 
   3  -4   8      263.16      251.80      4.87 o 
   4  -4   8      157.27      162.67      5.31 o 
   5  -4   8       10.50       10.65      0.82 o 
   6  -4   8       12.00       14.22      0.98 o 
   7  -4   8      354.23      356.26      6.27 o 
   8  -4   8       91.17       85.39      2.29 o 
   9  -4   8       29.10       27.06      1.46 o 
  10  -4   8        0.44        0.64      0.63 o 
  11  -4   8       57.17       56.87      3.66 o 
  12  -4   8       82.82       84.44      3.86 o 
  -6  -3   8       30.54       33.47      3.51 o 
  -5  -3   8      260.94      271.60      6.74 o 
  -4  -3   8       65.28       76.39      3.21 o 
  -3  -3   8        7.96        8.24      1.13 o 
  -2  -3   8       13.93       11.63      1.15 o 
  -1  -3   8       13.12       12.98      1.11 o 
   0  -3   8      336.78      332.78      6.54 o 
   1  -3   8      356.69      346.71      6.66 o 
   2  -3   8      326.79      302.22      6.82 o 
   3  -3   8      233.49      217.43      4.56 o 
   4  -3   8       44.04       48.58      2.49 o 
   5  -3   8       43.78       36.17      1.48 o 
   6  -3   8       45.94       49.08      2.05 o 
   7  -3   8      568.50      571.71      9.44 o 
   8  -3   8        3.18        3.07      0.68 o 
   9  -3   8       29.15       29.29      1.49 o 
  10  -3   8      261.67      270.00      7.21 o 
  11  -3   8       37.22       35.90      1.72 o 
  12  -3   8       98.87      100.51      2.96 o 
  -7  -2   8        1.51        2.56      0.87 o 
  -6  -2   8        5.14        5.64      0.89 o 
  -5  -2   8       11.63       11.14      0.94 o 
  -4  -2   8      110.20      111.78      2.63 o 
  -3  -2   8      467.00      470.46      7.80 o 
  -2  -2   8        0.91        0.49      0.40 o 
  -1  -2   8      427.49      436.31      6.68 o 
   0  -2   8      216.56      203.52      4.43 o 
   1  -2   8      366.13      370.61      7.06 o 
   2  -2   8      408.88      392.38      7.39 o 
   3  -2   8        4.47        7.88      0.89 o 
   4  -2   8        0.22        0.53      0.45 o 
   5  -2   8       88.06       86.47      3.27 o 
   6  -2   8      793.39      780.90     12.42 o 
   7  -2   8        6.03        8.39      1.17 o 
   8  -2   8      395.84      392.90      6.99 o 
   9  -2   8       31.72       34.17      1.55 o 
  10  -2   8      186.01      174.59      6.84 o 
  11  -2   8       81.76       75.26      2.79 o 
  12  -2   8       17.91       18.50      1.84 o 
  13  -2   8       78.27       84.76      3.59 o 
  -7  -1   8       74.13       73.93      2.97 o 
  -6  -1   8      363.61      363.77      8.46 o 
  -5  -1   8       31.85       34.15      1.76 o 
  -4  -1   8        7.60        6.48      0.81 o 
  -3  -1   8      186.49      193.87      3.89 o 
  -2  -1   8       41.28       44.44      1.43 o 
  -1  -1   8      222.42      220.56      5.39 o 
   0  -1   8      839.45      795.29     11.56 o 
   1  -1   8      218.54      229.42      3.88 o 
   2  -1   8       40.05       39.81      1.16 o 
   3  -1   8        1.16        3.07      0.51 o 
   4  -1   8      220.60      232.20      3.66 o 
   5  -1   8      607.20      620.78      8.56 o 
   6  -1   8      230.16      215.00      3.49 o 
   7  -1   8        6.46        6.59      0.62 o 
   8  -1   8       94.22       90.91      1.95 o 
   9  -1   8       87.21       85.78      1.95 o 
  10  -1   8       14.08       16.20      0.93 o 
  11  -1   8       68.95       63.83      2.94 o 
  12  -1   8       78.87       81.75      2.87 o 
  13  -1   8        2.04        3.20      1.20 o 
  -8   0   8       51.10       48.40      2.76 o 
  -7   0   8        0.16        0.71      0.96 o 
  -6   0   8       25.71       26.03      1.98 o 
  -5   0   8      222.48      237.48      6.08 o 
  -4   0   8      213.06      224.10      4.47 o 
  -3   0   8       27.73       29.57      1.36 o 
  -2   0   8       65.37       68.02      1.80 o 
  -1   0   8        0.05        0.28      0.39 o 
   0   0   8     1376.53     1361.44     19.09 o 
   1   0   8      405.44      420.45      6.48 o 
   2   0   8        0.35        0.49      0.49 o 
   3   0   8      267.30      278.42      4.84 o 
   4   0   8      191.97      171.57      3.30 o 
   5   0   8      120.54      101.08      2.04 o 
   6   0   8       51.79       56.84      1.46 o 
   7   0   8      250.13      241.18      3.96 o 
   8   0   8      178.80      173.94      4.18 o 
   9   0   8        1.06        1.20      0.83 o 
  10   0   8       93.24       93.41      2.20 o 
  11   0   8       31.70       35.78      1.38 o 
  12   0   8      101.91      103.45      2.43 o 
  13   0   8        1.44        0.91      0.63 o 
  -8   1   8      158.31      153.61      3.97 o 
  -7   1   8      115.50      121.73      3.35 o 
  -6   1   8      201.74      203.39      4.53 o 
  -5   1   8      157.86      147.62      4.44 o 
  -4   1   8        3.22        3.02      0.88 o 
  -3   1   8        2.03        2.78      0.63 o 
  -2   1   8      119.17      109.08      4.45 o 
  -1   1   8     1605.85     1599.91     23.23 o 
   0   1   8       45.98       43.97      1.33 o 
   1   1   8       46.42       44.12      1.28 o 
   2   1   8      145.73      146.56      4.52 o 
   3   1   8      577.53      593.26     11.50 o 
   4   1   8      444.24      428.00      8.67 o 
   5   1   8       76.29       66.94      1.59 o 
   6   1   8      121.61      123.79      2.77 o 
   7   1   8      255.82      250.44      4.12 o 
   8   1   8        7.58        7.79      0.72 o 
   9   1   8        0.45        0.60      0.59 o 
  10   1   8      107.42       97.29      2.57 o 
  11   1   8       64.03       70.25      1.95 o 
  12   1   8       32.15       30.48      1.44 o 
  13   1   8       12.50       11.39      1.05 o 
  -8   2   8        1.66        1.99      1.15 o 
  -7   2   8      224.32      212.67      6.25 o 
  -6   2   8      207.60      197.15      5.33 o 
  -5   2   8       59.09       61.62      2.17 o 
  -4   2   8        1.29       -0.15      0.60 o 
  -3   2   8        0.36        1.04      0.53 o 
  -2   2   8      122.73      116.17      2.23 o 
  -1   2   8      873.04      842.06     12.94 o 
   0   2   8       65.79       70.62      1.43 o 
   1   2   8        1.12        0.21      0.31 o 
   2   2   8        0.52        0.90      0.66 o 
   3   2   8      148.04      146.93      2.38 o 
   4   2   8      275.08      267.79      3.80 o 
   5   2   8      201.86      221.59      3.31 o 
   6   2   8        7.55       11.90      1.19 o 
   7   2   8        0.19        0.45      0.42 o 
   8   2   8        5.56        5.00      0.73 o 
   9   2   8        0.21        0.96      0.59 o 
  10   2   8       90.88      102.71      2.36 o 
  11   2   8      198.77      189.53      5.41 o 
  12   2   8       20.83       24.07      1.53 o 
  13   2   8        4.71        5.40      0.98 o 
  -9   3   8      107.34      106.58      4.05 o 
  -8   3   8       66.67       64.32      3.03 o 
  -7   3   8       44.48       50.78      2.61 o 
  -6   3   8      166.37      152.12      3.81 o 
  -5   3   8       74.80       73.75      2.40 o 
  -4   3   8        0.40        0.36      0.54 o 
  -3   3   8      841.28      840.38     10.95 o 
  -2   3   8      228.45      235.18      3.68 o 
  -1   3   8      121.84      129.41      2.77 o 
   0   3   8      183.38      187.37      2.70 o 
   1   3   8       11.52       21.37      0.79 o 
   2   3   8        0.24        0.47      0.31 o 
   3   3   8        6.04        4.32      0.43 o 
   4   3   8      298.23      324.74      4.16 o 
   5   3   8      215.66      219.75      3.09 o 
   6   3   8       54.64       56.46      1.52 o 
   7   3   8      241.99      239.57      3.98 o 
   8   3   8       42.34       37.77      1.36 o 
   9   3   8      240.33      232.54      5.50 o 
  10   3   8       66.08       66.70      2.10 o 
  11   3   8       34.97       31.33      1.80 o 
  12   3   8       10.72        8.55      1.20 o 
  13   3   8       39.28       36.50      2.12 o 
  -9   4   8       31.27       30.55      2.75 o 
  -8   4   8       53.23       55.92      2.47 o 
  -7   4   8      166.27      163.57      3.65 o 
  -6   4   8      167.61      166.10      3.55 o 
  -5   4   8       70.71       68.11      2.46 o 
  -4   4   8        0.87       -0.97      0.50 o 
  -3   4   8      111.90       94.62      2.30 o 
  -2   4   8      145.90      138.99      2.57 o 
  -1   4   8        0.77        1.92      0.47 o 
   0   4   8        9.15       11.17      0.66 o 
   1   4   8      412.64      456.49      6.28 o 
   2   4   8      126.89      117.68      2.06 o 
   3   4   8       26.32       28.87      0.96 o 
   4   4   8      337.78      349.81      5.29 o 
   5   4   8       65.63       60.56      1.44 o 
   6   4   8      104.28      127.06      2.56 o 
   7   4   8       36.17       31.61      1.43 o 
   8   4   8       12.97       12.67      1.26 o 
   9   4   8      757.38      760.16     11.74 o 
  10   4   8        2.34        1.81      1.24 o 
  11   4   8       69.99       68.23      2.57 o 
  12   4   8       20.24       19.35      2.14 o 
  13   4   8       59.44       56.65      2.51 o 
  -9   5   8        7.84        8.95      1.19 o 
  -8   5   8       13.52       13.31      1.28 o 
  -7   5   8       65.38       66.87      2.31 o 
  -6   5   8       67.58       66.36      2.80 o 
  -5   5   8       12.90       12.37      0.94 o 
  -4   5   8      274.00      263.55      4.25 o 
  -3   5   8        0.47       -0.83      0.44 o 
  -2   5   8        1.02        0.08      0.41 o 
  -1   5   8      356.31      367.12      5.25 o 
   0   5   8       98.05       86.82      1.81 o 
   1   5   8       13.31       12.41      0.83 o 
   2   5   8       19.10       26.23      1.38 o 
   3   5   8       57.37       51.28      1.65 o 
   4   5   8       84.86       93.90      2.29 o 
   5   5   8      116.04      122.55      2.78 o 
   6   5   8      442.09      442.60      7.51 o 
   7   5   8       48.27       46.66      1.44 o 
   8   5   8      146.56      154.96      2.99 o 
   9   5   8      496.79      498.37      8.17 o 
  10   5   8       50.06       50.04      2.31 o 
  11   5   8        0.32        0.60      0.75 o 
  12   5   8        0.02        0.05      0.87 o 
  13   5   8       82.95       82.59      3.03 o 
  -8   6   8        7.11        6.51      1.25 o 
  -7   6   8        0.56       -0.23      0.97 o 
  -6   6   8      159.10      150.29      5.08 o 
  -5   6   8       62.52       63.58      2.04 o 
  -4   6   8      266.31      251.16      4.64 o 
  -3   6   8        5.78        6.65      0.78 o 
  -2   6   8       36.77       40.82      2.32 o 
  -1   6   8      223.71      226.32      4.13 o 
   0   6   8       93.41       87.60      2.06 o 
   1   6   8       80.70       80.40      3.49 o 
   2   6   8      140.64      145.82      2.83 o 
   3   6   8      659.12      676.13     10.59 o 
   4   6   8       68.76       78.05      2.06 o 
   5   6   8      432.88      425.71      6.17 o 
   6   6   8      174.81      173.26      3.05 o 
   7   6   8      258.90      276.25      4.46 o 
   8   6   8      443.24      451.80      6.71 o 
   9   6   8        3.43        1.11      0.81 o 
  10   6   8      333.15      330.36      5.91 o 
  11   6   8       22.13       21.68      1.43 o 
  12   6   8        3.53        1.06      0.83 o 
  -8   7   8      122.69      117.27      4.33 o 
  -7   7   8       26.84       24.99      1.84 o 
  -6   7   8       14.48       18.83      1.57 o 
  -5   7   8       49.97       49.08      2.09 o 
  -4   7   8       11.34       12.29      1.57 o 
  -3   7   8       98.38       98.67      3.71 o 
  -2   7   8      497.61      504.86      9.23 o 
  -1   7   8      121.51      123.14      3.06 o 
   0   7   8       14.94       13.69      1.34 o 
   1   7   8        0.17        0.38      0.89 o 
   2   7   8      482.83      484.55      8.27 o 
   3   7   8       30.61       29.98      1.57 o 
   4   7   8      542.73      516.62      8.19 o 
   5   7   8      103.86      101.68      2.30 o 
   6   7   8      161.13      167.99      3.36 o 
   7   7   8       67.73       65.61      1.90 o 
   8   7   8      177.19      180.38      3.71 o 
   9   7   8       31.80       29.73      1.49 o 
  10   7   8       63.45       61.24      3.54 o 
  11   7   8        1.18        0.82      0.93 o 
  12   7   8       97.08       93.57      2.26 o 
  -8   8   8       15.97       18.97      2.49 o 
  -7   8   8      127.92      136.83      3.90 o 
  -6   8   8      115.18      109.16      3.29 o 
  -5   8   8       69.63       69.98      2.85 o 
  -4   8   8        1.37        1.80      0.71 o 
  -3   8   8       34.51       35.42      1.64 o 
  -2   8   8      637.95      617.27     10.92 o 
  -1   8   8       89.57       92.90      2.53 o 
   0   8   8        1.30        1.40      0.56 o 
   1   8   8      126.92      132.51      3.93 o 
   2   8   8      215.62      197.83      5.23 o 
   3   8   8        0.16        1.29      0.78 o 
   4   8   8      869.14      848.38     15.96 o 
   5   8   8        6.82        4.96      1.08 o 
   6   8   8       69.75       69.45      3.68 o 
   7   8   8       28.93       28.06      2.99 o 
   8   8   8      131.58      136.93      2.87 o 
   9   8   8      288.18      282.91     10.39 o 
  10   8   8       73.37       72.01      2.06 o 
  11   8   8        3.77        3.22      1.31 o 
  12   8   8      129.92      128.19      5.27 o 
  -8   9   8       40.68       40.83      2.28 o 
  -7   9   8       34.84       32.02      1.96 o 
  -6   9   8        5.24        5.74      1.03 o 
  -5   9   8        2.82        2.66      0.81 o 
  -4   9   8      149.94      157.28      3.81 o 
  -3   9   8      144.22      141.02      3.42 o 
  -2   9   8       11.42       15.09      1.11 o 
  -1   9   8      259.01      254.00      5.09 o 
   0   9   8       12.18        9.02      1.11 o 
   1   9   8      302.59      331.34     11.49 o 
   2   9   8      266.86      269.99      6.64 o 
   3   9   8      236.88      230.32      5.90 o 
   4   9   8       45.57       43.38      2.19 o 
   5   9   8       24.73       25.12      1.81 o 
   6   9   8       47.41       50.61      2.14 o 
   7   9   8        9.03        8.00      1.16 o 
   8   9   8       70.10       61.69      2.59 o 
   9   9   8        0.25       -0.27      0.81 o 
  10   9   8        0.14       -0.55      0.69 o 
  11   9   8        0.01        0.07      0.83 o 
  -7  10   8        3.93        3.37      0.96 o 
  -6  10   8        1.81        0.79      0.90 o 
  -5  10   8      177.32      179.63      4.18 o 
  -4  10   8      133.30      134.20      3.34 o 
  -3  10   8      572.68      572.77     10.85 o 
  -2  10   8        9.11        8.75      1.56 o 
  -1  10   8       54.47       48.77      2.19 o 
   0  10   8      144.59      138.48      4.01 o 
   1  10   8        0.41        0.82      0.68 o 
   2  10   8      188.99      169.18      4.60 o 
   3  10   8      407.42      400.58      9.22 o 
   4  10   8       46.88       41.99      2.06 o 
   5  10   8      122.62      119.48      3.78 o 
   6  10   8        0.13        0.80      0.83 o 
   7  10   8       61.48       63.31      2.54 o 
   8  10   8      186.06      182.46      4.01 o 
   9  10   8      118.19      115.09      3.09 o 
  10  10   8        7.11        6.42      1.07 o 
  -7  11   8       23.22       23.54      2.53 o 
  -6  11   8       88.72       87.53      5.50 o 
  -5  11   8       83.09       86.25      2.49 o 
  -4  11   8        1.31        1.25      0.91 o 
  -3  11   8      148.29      151.87      6.00 o 
  -2  11   8       30.52       28.34      1.78 o 
  -1  11   8      184.35      176.45     10.63 o 
   0  11   8        0.48        0.26      0.66 o 
   1  11   8       58.61       58.94      2.27 o 
   2  11   8       12.61       11.78      1.18 o 
   3  11   8        0.03        0.53      0.65 o 
   4  11   8       21.22       21.62      1.59 o 
   5  11   8        0.03       -0.75      0.66 o 
   6  11   8       84.85       83.15      2.34 o 
   7  11   8        7.38        5.39      0.86 o 
   8  11   8       16.27       16.16      1.28 o 
   9  11   8       43.18       41.47      1.83 o 
  -6  12   8        7.83        5.75      1.27 o 
  -5  12   8       62.04       61.20      3.45 o 
  -4  12   8      192.94      192.15      5.26 o 
  -3  12   8        0.38        1.77      1.58 o 
  -2  12   8        0.37        1.23      0.72 o 
  -1  12   8       83.87       86.62      2.74 o 
   0  12   8       17.67       15.78      2.58 o 
   1  12   8      577.01      545.94     11.70 o 
   2  12   8      216.23      216.92      5.34 o 
   3  12   8       24.65       27.68      1.59 o 
   4  12   8      114.52      118.23      3.54 o 
   5  12   8       80.57       76.94      2.82 o 
   6  12   8      219.37      205.27      4.14 o 
   7  12   8       45.05       46.55      1.66 o 
   8  12   8      129.38      130.01      5.83 o 
  -5  13   8        3.54        2.23      1.64 o 
  -4  13   8       16.31       18.27      2.78 o 
  -3  13   8       14.40       15.81      2.61 o 
  -2  13   8      111.72      121.11      6.15 o 
  -1  13   8        0.91       -0.75      1.17 o 
   0  13   8       46.61       42.85      3.36 o 
   1  13   8       21.03       21.96      2.68 o 
   2  13   8        2.33        2.74      1.35 o 
   3  13   8       82.99       90.66      5.08 o 
   4  13   8        8.42        6.49      1.88 o 
   5  13   8       33.83       31.24      3.42 o 
   6  13   8       23.56       24.32      3.19 o 
   7  13   8       89.39       83.89      5.39 o 
  -3  14   8       18.89       18.43      2.76 o 
  -2  14   8       38.24       40.97      3.53 o 
  -1  14   8        0.69        0.56      1.31 o 
   0  14   8      198.43      194.27      8.30 o 
   1  14   8       70.69       77.71      4.69 o 
   2  14   8        2.34        0.45      1.29 o 
   3  14   8       85.23       85.56      5.00 o 
   4  14   8        9.58        7.40      1.97 o 
   5  14   8      153.73      138.91      6.97 o 
   0  15   8       19.26       18.52      2.63 o 
   1  15   8        4.90        5.84      1.82 o 
   2  15   8      111.49      105.34      5.62 o 
   2  -8   9        1.45        2.07      1.39 o 
   3  -8   9       80.96       91.04      4.96 o 
   4  -8   9      276.11      266.93     10.30 o 
   5  -8   9       32.99       34.06      3.04 o 
   6  -8   9       14.05       11.01      2.01 o 
  -1  -7   9      112.98      105.20      5.82 o 
   0  -7   9       34.72       33.39      1.65 o 
   1  -7   9        9.46        9.42      0.97 o 
   2  -7   9       82.54       86.49      2.42 o 
   3  -7   9       63.43       70.52      4.74 o 
   4  -7   9       39.73       31.24      5.20 o 
   5  -7   9       52.97       55.43      3.16 o 
   6  -7   9       12.26       12.44      1.83 o 
   7  -7   9       59.08       61.45      5.35 o 
   8  -7   9      166.59      178.85      9.61 o 
  -2  -6   9       78.96       83.98      2.62 o 
  -1  -6   9        0.20       -0.76      0.60 o 
   0  -6   9      107.69       99.86      2.64 o 
   1  -6   9       34.38       32.32      1.64 o 
   2  -6   9       40.29       41.01      1.76 o 
   3  -6   9       84.39       90.73      3.56 o 
   4  -6   9      117.10      113.01      3.17 o 
   5  -6   9       11.25       11.88      1.12 o 
   6  -6   9       32.01       30.58      1.56 o 
   7  -6   9       16.43       17.31      1.34 o 
   8  -6   9       14.99       12.04      1.22 o 
   9  -6   9      108.82      115.51      6.06 o 
  10  -6   9       25.52       24.37      2.03 o 
  -4  -5   9        6.61        7.58      1.20 o 
  -3  -5   9      149.90      150.15      4.03 o 
  -2  -5   9      103.07      109.55      3.18 o 
  -1  -5   9       59.89       57.60      2.14 o 
   0  -5   9       80.30       71.99      2.33 o 
   1  -5   9       73.92       73.99      2.66 o 
   2  -5   9        1.66        1.34      0.54 o 
   3  -5   9      412.58      390.23      9.19 o 
   4  -5   9      317.82      331.89      5.79 o 
   5  -5   9        6.04        4.62      0.68 o 
   6  -5   9       19.58       19.31      1.78 o 
   7  -5   9       24.00       23.23      1.28 o 
   8  -5   9       45.89       49.13      1.93 o 
   9  -5   9      193.03      198.50      4.03 o 
  10  -5   9       47.15       51.53      1.83 o 
  11  -5   9        7.91        9.07      1.04 o 
  -4  -4   9      478.88      491.65      9.74 o 
  -3  -4   9        4.29        2.23      1.04 o 
  -2  -4   9       76.15       81.62      2.69 o 
  -1  -4   9       70.34       66.47      2.72 o 
   0  -4   9      207.75      185.70      6.02 o 
   1  -4   9      149.31      142.40      3.54 o 
   2  -4   9       27.25       26.33      1.44 o 
   3  -4   9       14.08       14.03      0.94 o 
   4  -4   9      109.13      116.70      2.69 o 
   5  -4   9      187.54      179.87      3.66 o 
   6  -4   9       57.41       60.71      1.82 o 
   7  -4   9       17.33       14.01      1.03 o 
   8  -4   9      151.52      144.26      3.26 o 
   9  -4   9       22.17       17.82      1.21 o 
  10  -4   9       39.94       43.50      1.91 o 
  11  -4   9        5.17        5.43      1.19 o 
  -5  -3   9       23.00       21.87      1.94 o 
  -4  -3   9      481.02      467.20     10.23 o 
  -3  -3   9       19.63       18.19      1.49 o 
  -2  -3   9       31.40       33.31      1.80 o 
  -1  -3   9      397.78      365.06      7.31 o 
   0  -3   9      108.96       97.96      2.82 o 
   1  -3   9      140.05      130.25      3.32 o 
   2  -3   9       45.27       49.16      1.84 o 
   3  -3   9      705.16      700.85     13.64 o 
   4  -3   9       78.01       78.06      2.13 o 
   5  -3   9      152.44      154.12      3.33 o 
   6  -3   9      149.04      148.45      3.28 o 
   7  -3   9      433.09      415.57      7.27 o 
   8  -3   9      318.80      301.65      6.48 o 
   9  -3   9        3.12        5.42      0.85 o 
  10  -3   9        1.20        1.26      0.88 o 
  11  -3   9        0.09        0.51      0.94 o 
  12  -3   9       15.38       15.94      2.51 o 
  -6  -2   9       34.34       32.11      3.58 o 
  -5  -2   9        8.51        9.68      2.12 o 
  -4  -2   9        8.77        7.22      1.26 o 
  -3  -2   9      295.71      294.30      6.31 o 
  -2  -2   9        3.01        2.82      0.80 o 
  -1  -2   9      367.95      365.48      7.30 o 
   0  -2   9       49.75       47.59      1.88 o 
   1  -2   9       11.99       14.77      1.17 o 
   2  -2   9      124.85      124.03      3.15 o 
   3  -2   9        3.11        2.82      0.85 o 
   4  -2   9      691.03      660.27     10.72 o 
   5  -2   9        2.54        1.37      0.58 o 
   6  -2   9        1.01        2.51      0.62 o 
   7  -2   9      210.12      203.80      4.19 o 
   8  -2   9       81.21       77.51      2.54 o 
   9  -2   9      139.42      140.14      3.36 o 
  10  -2   9        4.71        4.93      0.87 o 
  11  -2   9       70.77       72.12      2.41 o 
  12  -2   9      114.03      114.60      5.04 o 
  -6  -1   9       33.06       32.88      3.63 o 
  -5  -1   9       36.50       40.37      2.14 o 
  -4  -1   9      598.00      585.44      9.76 o 
  -3  -1   9       41.02       36.26      1.45 o 
  -2  -1   9       73.25       72.62      1.98 o 
  -1  -1   9        0.68        0.23      0.45 o 
   0  -1   9      116.33      115.01      2.42 o 
   1  -1   9      372.77      381.49      6.02 o 
   2  -1   9       26.59       25.06      1.01 o 
   3  -1   9       60.24       70.80      1.78 o 
   4  -1   9      303.17      284.09      4.96 o 
   5  -1   9       10.20       12.36      1.00 o 
   6  -1   9      323.35      331.22      5.02 o 
   7  -1   9       59.60       65.21      1.56 o 
   8  -1   9      241.50      230.98      3.81 o 
   9  -1   9       39.69       41.26      1.58 o 
  10  -1   9      139.36      134.36      2.65 o 
  11  -1   9       15.90       16.14      1.21 o 
  12  -1   9       26.87       25.00      2.01 o 
  13  -1   9      223.87      232.70      6.70 o 
  -7   0   9       15.91       13.83      1.65 o 
  -6   0   9        2.06        0.59      0.92 o 
  -5   0   9      321.45      319.47      7.73 o 
  -4   0   9      511.84      514.38     20.76 o 
  -3   0   9      519.09      524.50      8.24 o 
  -2   0   9        8.22        9.33      0.82 o 
  -1   0   9      260.75      278.56      4.78 o 
   0   0   9       33.11       36.92      1.29 o 
   1   0   9      371.31      394.73      6.25 o 
   2   0   9       67.07       48.95      2.78 o 
   3   0   9      702.45      657.28     10.35 o 
   4   0   9      118.90      114.18      2.52 o 
   5   0   9        0.59        1.06      0.42 o 
   6   0   9       65.59       62.58      1.59 o 
   7   0   9      108.07      112.15      2.31 o 
   8   0   9      114.40      104.68      3.89 o 
   9   0   9        0.50        0.46      0.48 o 
  10   0   9        2.25        1.59      0.56 o 
  11   0   9       38.44       34.30      1.70 o 
  12   0   9       91.25       85.34      2.44 o 
  13   0   9        4.32        5.57      0.89 o 
  -7   1   9       68.14       61.79      2.99 o 
  -6   1   9        1.29        1.45      0.97 o 
  -5   1   9      127.30      111.74      3.81 o 
  -4   1   9      241.78      247.61      6.34 o 
  -3   1   9       43.40       39.63      3.80 o 
  -2   1   9      109.29      127.47      2.73 o 
  -1   1   9        7.17        7.64      0.74 o 
   0   1   9      656.78      678.67     10.07 o 
   1   1   9        6.73        5.37      1.30 o 
   2   1   9      493.24      488.91      8.06 o 
   3   1   9      141.33      126.37      3.25 o 
   4   1   9       93.27      100.33      2.65 o 
   5   1   9       11.04       13.65      0.98 o 
   6   1   9      892.50      903.22     12.31 o 
   7   1   9       51.35       47.80      1.89 o 
   8   1   9      380.34      386.03      5.95 o 
   9   1   9     1000.40      982.97     14.98 o 
  10   1   9      279.60      260.82      5.02 o 
  11   1   9      120.98      122.16      3.97 o 
  12   1   9      170.06      175.31      4.76 o 
  13   1   9      155.44      159.60      3.34 o 
  -7   2   9       45.35       47.04      2.50 o 
  -6   2   9       46.67       38.24      2.28 o 
  -5   2   9      234.92      222.43      8.84 o 
  -4   2   9       31.78       26.13      1.95 o 
  -3   2   9      105.76      103.13      3.44 o 
  -2   2   9      349.25      369.85      8.38 o 
  -1   2   9      204.49      206.46      4.58 o 
   0   2   9        4.55        2.46      0.60 o 
   1   2   9      892.18      851.44     11.66 o 
   2   2   9      157.00      147.68      2.80 o 
   3   2   9       49.25       48.16      1.83 o 
   4   2   9       27.40       21.30      1.10 o 
   5   2   9       83.13       95.05      2.09 o 
   6   2   9      526.48      542.79      7.84 o 
   7   2   9      108.75      101.19      2.25 o 
   8   2   9      241.30      240.17      5.94 o 
   9   2   9      142.49      142.63      3.30 o 
  10   2   9        2.62        3.48      1.23 o 
  11   2   9      107.45      110.81      2.57 o 
  12   2   9       21.44       23.66      2.11 o 
  13   2   9      148.48      158.12      3.76 o 
  -8   3   9       99.34       98.49      5.45 o 
  -7   3   9        1.15       -1.54      0.95 o 
  -6   3   9       40.23       39.13      2.96 o 
  -5   3   9      321.75      304.20      7.37 o 
  -4   3   9      144.69      145.87      5.74 o 
  -3   3   9      554.69      594.78      8.97 o 
  -2   3   9       79.32       83.37      2.29 o 
  -1   3   9       35.26       39.63      1.43 o 
   0   3   9        0.52        0.46      0.59 o 
   1   3   9     1394.57     1386.09     17.97 o 
   2   3   9      856.85      907.89     11.58 o 
   3   3   9       15.66       13.18      0.77 o 
   4   3   9       49.95       47.16      1.27 o 
   5   3   9      354.43      375.74      6.16 o 
   6   3   9      386.64      382.53      5.75 o 
   7   3   9      402.97      416.63      7.09 o 
   8   3   9      274.13      280.12      5.22 o 
   9   3   9       36.00       33.38      1.85 o 
  10   3   9      342.22      346.16      7.00 o 
  11   3   9      268.34      261.94      5.09 o 
  12   3   9      188.44      191.88      4.90 o 
  13   3   9      103.62      104.47      3.45 o 
  -8   4   9      157.85      162.45      4.36 o 
  -7   4   9      424.09      412.87      8.11 o 
  -6   4   9        5.23        5.45      1.81 o 
  -5   4   9      196.42      199.40      4.01 o 
  -4   4   9       48.35       43.18      1.65 o 
  -3   4   9       26.87       32.10      1.42 o 
  -2   4   9        8.82       10.39      0.97 o 
  -1   4   9      277.60      281.99      4.99 o 
   0   4   9       91.52       76.37      1.80 o 
   1   4   9      415.02      472.05      6.60 o 
   2   4   9     1670.55     1954.52     23.00 o 
   3   4   9        5.43        5.97      0.62 o 
   4   4   9        7.12        6.06      0.59 o 
   5   4   9      221.74      217.75      3.40 o 
   6   4   9        0.29        0.15      0.49 o 
   7   4   9       74.16       69.44      4.52 o 
   8   4   9       50.79       45.41      2.01 o 
   9   4   9      180.50      181.68      4.41 o 
  10   4   9       15.65       12.02      1.24 o 
  11   4   9       50.76       51.52      2.30 o 
  12   4   9       25.10       23.75      1.82 o 
  13   4   9        1.73        2.27      1.08 o 
  -8   5   9      166.42      176.01      5.78 o 
  -7   5   9       43.20       45.93      2.00 o 
  -6   5   9      499.74      485.72      9.96 o 
  -5   5   9       36.34       38.71      2.03 o 
  -4   5   9      318.16      319.09      5.50 o 
  -3   5   9       28.86       32.45      1.37 o 
  -2   5   9       13.28       17.75      1.01 o 
  -1   5   9       40.21       32.84      1.69 o 
   0   5   9      633.62      599.72      9.14 o 
   1   5   9     3843.74     4241.22     57.20 o 
   2   5   9      278.61      303.91      5.12 o 
   3   5   9      125.06      145.72      2.80 o 
   4   5   9        1.34       -0.47      0.48 o 
   5   5   9      995.88     1035.32     15.94 o 
   6   5   9      421.52      447.64      7.71 o 
   7   5   9      129.13      116.44      3.02 o 
   8   5   9       11.99       12.92      1.03 o 
   9   5   9      326.12      340.60      6.02 o 
  10   5   9        4.13        4.53      0.86 o 
  11   5   9      124.68      128.71      3.67 o 
  12   5   9      204.46      188.16      4.87 o 
  13   5   9       51.29       54.53      2.66 o 
  -8   6   9       22.48       21.91      1.58 o 
  -7   6   9       77.43       74.02      2.43 o 
  -6   6   9      445.04      427.70      7.17 o 
  -5   6   9       22.58       22.48      1.40 o 
  -4   6   9        4.87        5.85      0.76 o 
  -3   6   9       10.37       10.49      1.09 o 
  -2   6   9       21.33       16.83      0.98 o 
  -1   6   9       63.44       67.96      1.70 o 
   0   6   9      167.55      192.55      3.23 o 
   1   6   9      812.15      934.41     13.51 o 
   2   6   9      110.74      108.85      2.45 o 
   3   6   9      127.73      132.23      3.23 o 
   4   6   9        0.49        0.40      0.52 o 
   5   6   9       16.37       20.93      1.24 o 
   6   6   9      301.72      329.52      5.13 o 
   7   6   9       12.42       12.24      0.89 o 
   8   6   9      320.60      320.95      5.17 o 
   9   6   9      614.59      595.62      9.54 o 
  10   6   9       21.64       19.07      1.31 o 
  11   6   9        4.39        2.16      1.10 o 
  12   6   9       28.83       25.40      1.61 o 
  -7   7   9      286.52      265.96     10.35 o 
  -6   7   9      409.05      396.23      9.74 o 
  -5   7   9       23.18       24.41      1.79 o 
  -4   7   9       34.44       32.60      1.90 o 
  -3   7   9       77.21       77.04      2.56 o 
  -2   7   9      648.23      623.31     11.27 o 
  -1   7   9      631.33      674.41     12.00 o 
   0   7   9      136.70      149.47      3.62 o 
   1   7   9        0.06        0.44      0.57 o 
   2   7   9      212.17      209.41      4.53 o 
   3   7   9      242.63      238.59      6.28 o 
   4   7   9       40.10       39.16      1.49 o 
   5   7   9     1060.43     1061.71     16.16 o 
   6   7   9      114.98      109.21      2.83 o 
   7   7   9        3.46        1.99      0.65 o 
   8   7   9       55.15       55.46      1.89 o 
   9   7   9        9.87       12.44      1.20 o 
  10   7   9       68.63       74.24      2.24 o 
  11   7   9      458.21      432.18      7.46 o 
  12   7   9       49.37       53.46      2.81 o 
  -7   8   9       70.48       65.89      3.27 o 
  -6   8   9      488.29      475.78      9.44 o 
  -5   8   9        2.35        2.07      0.97 o 
  -4   8   9        0.34        0.36      0.71 o 
  -3   8   9      133.64      136.58      3.59 o 
  -2   8   9      114.50      120.81      5.61 o 
  -1   8   9       29.60       33.89      2.24 o 
   0   8   9      104.17      110.35      2.95 o 
   1   8   9       33.85       30.13      1.91 o 
   2   8   9       65.16       63.14      2.61 o 
   3   8   9      167.86      161.20      4.74 o 
   4   8   9        7.37        6.38      0.52 o 
   5   8   9       80.18       89.36      2.16 o 
   6   8   9       99.60      100.08      2.29 o 
   7   8   9       12.90       14.37      1.04 o 
   8   8   9        0.19        0.09      0.59 o 
   9   8   9       11.87       10.07      0.96 o 
  10   8   9        2.75        3.02      0.87 o 
  11   8   9        3.00        3.48      0.95 o 
  -7   9   9      334.67      312.08      6.90 o 
  -6   9   9      108.61       98.38      3.17 o 
  -5   9   9        0.04       -1.09      0.72 o 
  -4   9   9      154.94      159.47      4.03 o 
  -3   9   9      519.21      521.99      9.70 o 
  -2   9   9      203.29      200.66      4.50 o 
  -1   9   9        1.07        1.27      0.65 o 
   0   9   9      356.26      348.01      6.72 o 
   1   9   9        0.14        0.04      1.51 o 
   2   9   9       59.86       69.71      2.77 o 
   3   9   9       24.95       25.44      1.76 o 
   4   9   9     1014.15      984.90     20.86 o 
   5   9   9       42.60       44.15      3.29 o 
   6   9   9      626.68      624.13     14.05 o 
   7   9   9      168.21      155.08      4.77 o 
   8   9   9      163.56      165.90      4.69 o 
   9   9   9      161.55      155.39      5.83 o 
  10   9   9      135.17      132.86      5.27 o 
  11   9   9      256.83      249.13      6.25 o 
  -6  10   9        2.06        2.30      0.95 o 
  -5  10   9      118.30      124.99      3.46 o 
  -4  10   9       45.78       46.92      1.96 o 
  -3  10   9       98.22       99.93      2.85 o 
  -2  10   9       28.01       28.60      1.52 o 
  -1  10   9      173.89      161.11      4.80 o 
   0  10   9       62.89       66.53      2.71 o 
   1  10   9       61.53       70.32      2.77 o 
   2  10   9       75.47       71.53      2.78 o 
   3  10   9       14.77       13.32      1.40 o 
   4  10   9      126.72      123.15      5.25 o 
   5  10   9       11.67        9.93      1.30 o 
   6  10   9       29.79       29.80      2.15 o 
   7  10   9      534.13      497.52     11.76 o 
   8  10   9      125.26      118.22      4.23 o 
   9  10   9        5.97        4.45      1.16 o 
  10  10   9        8.65        6.57      1.15 o 
  -6  11   9       86.01       90.02      2.83 o 
  -5  11   9       47.24       53.09      2.08 o 
  -4  11   9       50.88       54.12      2.01 o 
  -3  11   9        0.92        0.05      0.86 o 
  -2  11   9       96.61       98.69      3.49 o 
  -1  11   9      523.32      512.74     11.69 o 
   0  11   9        1.36        0.37      0.83 o 
   1  11   9       84.67       81.47      2.95 o 
   2  11   9       24.74       23.38      3.42 o 
   3  11   9      113.90      119.18      3.80 o 
   4  11   9      344.99      330.03      8.06 o 
   5  11   9      131.99      129.16      4.12 o 
   6  11   9      320.47      303.47      7.75 o 
   7  11   9       50.65       50.26      2.60 o 
   8  11   9      182.96      185.78      4.38 o 
   9  11   9       99.20       96.05      2.97 o 
  -5  12   9        7.72        5.76      1.24 o 
  -4  12   9      211.60      208.26      5.86 o 
  -3  12   9      279.51      274.30      7.08 o 
  -2  12   9       64.01       57.80      2.52 o 
  -1  12   9       57.42       56.18      2.39 o 
   0  12   9      101.31       97.69      4.42 o 
   1  12   9        0.02       -0.91      0.69 o 
   2  12   9        0.02       -0.25      0.73 o 
   3  12   9       12.79       14.89      1.85 o 
   4  12   9      291.25      287.73      7.16 o 
   5  12   9        1.17        0.72      0.57 o 
   6  12   9        0.55        0.34      0.59 o 
   7  12   9       17.54       18.71      2.15 o 
   8  12   9        8.06        5.74      0.93 o 
  -4  13   9       90.33       86.32      3.09 o 
  -3  13   9       10.01        8.43      1.14 o 
  -2  13   9      397.21      407.53      9.30 o 
  -1  13   9      284.87      285.88      6.77 o 
   0  13   9        4.25        1.55      0.74 o 
   1  13   9        8.05        6.93      0.89 o 
   2  13   9       16.78       17.33      1.26 o 
   3  13   9      727.24      711.94     15.14 o 
   4  13   9        3.73        4.39      0.98 o 
   5  13   9      109.42      107.26      3.47 o 
   6  13   9       18.95       18.67      2.94 o 
   7  13   9        0.03        2.03      0.99 o 
  -2  14   9       13.95       10.85      2.36 o 
  -1  14   9      167.85      174.14      8.07 o 
   0  14   9       19.76       16.62      2.61 o 
   1  14   9       13.27        7.92      2.00 o 
   2  14   9       21.24       20.13      2.84 o 
   3  14   9      175.39      168.57      7.87 o 
   4  14   9       11.29        9.41      2.23 o 
   5  14   9        6.30        6.56      2.08 o 
   2  -7  10        2.49        2.12      0.79 o 
   3  -7  10        8.27        6.41      1.84 o 
   4  -7  10        8.81       10.71      2.05 o 
   5  -7  10        3.68        5.68      1.76 o 
   6  -7  10        2.55        8.04      1.92 o 
   0  -6  10       14.89       14.67      1.35 o 
   1  -6  10      112.06      108.55      3.17 o 
   2  -6  10        2.99        2.35      0.80 o 
   3  -6  10       12.95        9.95      1.07 o 
   4  -6  10       86.63       88.79      3.97 o 
   5  -6  10       15.33       18.73      1.41 o 
   6  -6  10      131.60      133.45      6.01 o 
   7  -6  10      105.93       97.14      3.50 o 
   8  -6  10        5.39        4.66      1.01 o 
  -2  -5  10        0.01       -0.06      0.77 o 
  -1  -5  10       31.17       30.66      1.88 o 
   0  -5  10      167.75      168.49      4.64 o 
   1  -5  10       18.96       17.67      1.32 o 
   2  -5  10        8.24        6.36      0.77 o 
   3  -5  10        7.02        8.42      0.84 o 
   4  -5  10        2.38        2.63      0.61 o 
   5  -5  10      355.19      339.02      6.65 o 
   6  -5  10        2.99        1.83      0.68 o 
   7  -5  10        7.77        9.04      0.85 o 
   8  -5  10        2.76        1.65      0.62 o 
   9  -5  10       53.38       53.69      1.99 o 
  10  -5  10        2.93        2.68      1.37 o 
  -3  -4  10       24.22       24.52      1.79 o 
  -2  -4  10        4.13        2.20      0.87 o 
  -1  -4  10      135.81      127.49      3.53 o 
   0  -4  10      205.10      197.90      4.67 o 
   1  -4  10       85.26       80.83      2.58 o 
   2  -4  10       30.31       27.63      1.56 o 
   3  -4  10      468.94      454.28      8.08 o 
   4  -4  10       59.18       60.02      2.84 o 
   5  -4  10      136.34      132.40      3.33 o 
   6  -4  10       90.70       94.01      2.48 o 
   7  -4  10       23.41       21.34      1.29 o 
   8  -4  10       32.88       35.88      1.96 o 
   9  -4  10       71.38       75.19      4.53 o 
  10  -4  10      171.19      182.53      6.01 o 
  -4  -3  10        4.51        1.70      0.99 o 
  -3  -3  10        0.40        1.12      1.01 o 
  -2  -3  10      203.55      204.59      4.95 o 
  -1  -3  10       10.92       12.01      1.23 o 
   0  -3  10      108.82      104.91      3.06 o 
   1  -3  10        0.10       -0.14      0.61 o 
   2  -3  10      203.88      188.89      4.42 o 
   3  -3  10      159.99      160.17      4.27 o 
   4  -3  10      825.10      804.53     16.84 o 
   5  -3  10       25.42       17.36      1.23 o 
   6  -3  10        5.53        7.12      0.93 o 
   7  -3  10        2.18        1.75      0.68 o 
   8  -3  10       87.96       85.03      3.87 o 
   9  -3  10       22.95       21.76      1.41 o 
  10  -3  10       38.35       38.68      1.74 o 
  11  -3  10        8.38        7.89      1.57 o 
  -5  -2  10        9.93       10.74      2.32 o 
  -4  -2  10        2.87        2.37      1.57 o 
  -3  -2  10       17.30       15.30      1.75 o 
  -2  -2  10      118.29      112.15      4.79 o 
  -1  -2  10      473.04      448.26      8.75 o 
   0  -2  10      152.09      154.57      3.92 o 
   1  -2  10        0.42        0.12      0.60 o 
   2  -2  10       47.27       49.07      2.27 o 
   3  -2  10      498.80      489.00     10.09 o 
   4  -2  10      100.48       96.57      4.51 o 
   5  -2  10       93.75       92.33      3.64 o 
   6  -2  10      274.20      278.58      5.35 o 
   7  -2  10      192.85      178.16      3.94 o 
   8  -2  10      185.09      189.98      5.69 o 
   9  -2  10        6.37        7.61      0.98 o 
  10  -2  10       75.82       76.23      3.87 o 
  11  -2  10      115.66      122.35      3.31 o 
  12  -2  10       36.06       36.04      2.10 o 
  -5  -1  10       30.05       28.22      2.94 o 
  -4  -1  10       25.86       24.08      1.64 o 
  -3  -1  10      221.30      227.58      4.85 o 
  -2  -1  10        4.96        5.08      0.71 o 
  -1  -1  10      161.32      154.69      3.10 o 
   0  -1  10       11.20       10.71      0.80 o 
   1  -1  10        4.78        4.34      0.56 o 
   2  -1  10      243.25      236.62      4.34 o 
   3  -1  10       14.00       14.39      1.33 o 
   4  -1  10       40.99       47.85      2.08 o 
   5  -1  10       16.40       15.36      0.93 o 
   6  -1  10      161.78      162.16      2.88 o 
   7  -1  10        8.31        9.84      0.65 o 
   8  -1  10      175.16      168.31      2.99 o 
   9  -1  10       24.02       24.17      1.51 o 
  10  -1  10       22.63       21.79      1.50 o 
  11  -1  10       39.51       37.73      1.90 o 
  12  -1  10      114.38      117.00      5.08 o 
  -6   0  10       41.69       39.01      2.36 o 
  -5   0  10        1.62        0.21      0.84 o 
  -4   0  10       99.06       88.47      4.26 o 
  -3   0  10      160.47      160.65      5.38 o 
  -2   0  10      431.27      417.67      7.32 o 
  -1   0  10       27.50       29.38      1.32 o 
   0   0  10        1.48        2.60      0.56 o 
   1   0  10        4.30        4.49      0.62 o 
   2   0  10       73.97       66.04      1.87 o 
   3   0  10      308.90      305.05      5.80 o 
   4   0  10      495.63      502.78      8.28 o 
   5   0  10       99.80      108.11      2.58 o 
   6   0  10        3.87        3.58      0.56 o 
   7   0  10      184.59      187.28      3.35 o 
   8   0  10        4.21        3.40      0.66 o 
   9   0  10      334.17      340.00      8.04 o 
  10   0  10      154.59      163.74      3.52 o 
  11   0  10       26.77       27.14      1.38 o 
  12   0  10        1.49        2.01      1.26 o 
  -6   1  10       14.57       12.15      2.26 o 
  -5   1  10       10.66        9.85      1.47 o 
  -4   1  10      276.69      263.73      6.76 o 
  -3   1  10        1.88        2.26      0.94 o 
  -2   1  10       40.29       42.89      2.17 o 
  -1   1  10      146.40      139.39      3.16 o 
   0   1  10       54.57       50.45      1.60 o 
   1   1  10       99.69      102.12      2.51 o 
   2   1  10       44.18       44.16      1.54 o 
   3   1  10        2.94        4.52      1.38 o 
   4   1  10       38.82       39.63      1.44 o 
   5   1  10      198.13      184.68      5.17 o 
   6   1  10       15.06       16.80      1.28 o 
   7   1  10       10.96       13.63      0.93 o 
   8   1  10       27.32       27.29      1.24 o 
   9   1  10        4.44        4.57      0.74 o 
  10   1  10      135.56      129.82      3.87 o 
  11   1  10       20.94       20.09      1.36 o 
  12   1  10       14.32       15.65      1.14 o 
  13   1  10       21.49       22.17      1.38 o 
  -6   2  10       16.56       12.77      2.21 o 
  -5   2  10       23.79       18.92      1.85 o 
  -4   2  10      275.99      280.36      7.16 o 
  -3   2  10       23.06       20.18      1.75 o 
  -2   2  10      371.65      381.28      9.37 o 
  -1   2  10       43.18       45.78      2.20 o 
   0   2  10        5.93        6.17      1.00 o 
   1   2  10        9.27        8.61      1.28 o 
   2   2  10      290.10      289.50      7.81 o 
   3   2  10      324.63      361.07      6.28 o 
   4   2  10      337.80      355.72      6.51 o 
   5   2  10       39.92       42.15      1.40 o 
   6   2  10        5.81        8.66      0.78 o 
   7   2  10        8.89       10.06      0.92 o 
   8   2  10     1352.72     1349.41     20.04 o 
   9   2  10      130.81      137.04      6.71 o 
  10   2  10        0.30        0.23      0.60 o 
  11   2  10       14.24       15.70      1.21 o 
  12   2  10       45.67       50.04      2.21 o 
  13   2  10      123.10      129.02      7.40 o 
  -7   3  10       48.24       48.12      3.78 o 
  -6   3  10       81.83       80.51      4.68 o 
  -5   3  10        0.64       -1.10      1.19 o 
  -4   3  10       23.62       27.10      2.85 o 
  -3   3  10       52.39       53.12      3.48 o 
  -2   3  10       90.98       89.12      3.22 o 
  -1   3  10       54.64       59.29      2.52 o 
   0   3  10        6.41        6.18      1.41 o 
   1   3  10       31.60       37.73      1.62 o 
   2   3  10        5.15        5.92      0.74 o 
   3   3  10       83.84       82.17      2.97 o 
   4   3  10       19.58       16.46      1.70 o 
   5   3  10      133.76      145.15      3.70 o 
   6   3  10       27.98       23.73      1.31 o 
   7   3  10        0.01       -0.36      0.51 o 
   8   3  10        0.94        2.78      0.70 o 
   9   3  10      667.03      671.14     12.79 o 
  10   3  10       16.00       15.83      1.46 o 
  11   3  10       33.11       31.65      1.71 o 
  12   3  10        8.51        9.41      1.34 o 
  13   3  10       90.16      104.55      3.78 o 
  -7   4  10       23.98       27.61      2.36 o 
  -6   4  10       22.41       21.30      2.65 o 
  -5   4  10       26.51       23.94      1.72 o 
  -4   4  10      102.91      105.70      3.09 o 
  -3   4  10      597.68      582.65     12.69 o 
  -2   4  10       93.74       98.43      4.21 o 
  -1   4  10       49.73       53.24      2.00 o 
   0   4  10      179.89      190.84      4.84 o 
   1   4  10      122.34      132.47      2.87 o 
   2   4  10      311.68      373.13      6.04 o 
   3   4  10      477.18      469.27      6.86 o 
   4   4  10       96.70       84.36      2.01 o 
   5   4  10        2.11        0.68      0.55 o 
   6   4  10      177.02      181.38      3.78 o 
   7   4  10      203.65      216.14      9.24 o 
   8   4  10      328.35      321.93      9.93 o 
   9   4  10      250.69      257.38      7.60 o 
  10   4  10       14.44       12.22      2.40 o 
  11   4  10       11.94        9.53      1.44 o 
  12   4  10      132.41      127.46      3.79 o 
  13   4  10      201.76      199.01      5.51 o 
  -7   5  10      246.22      244.78      5.76 o 
  -6   5  10      297.70      305.32      7.19 o 
  -5   5  10        8.39        7.74      1.37 o 
  -4   5  10       11.02        9.59      1.06 o 
  -3   5  10      183.79      191.27      3.86 o 
  -2   5  10       27.36       27.08      1.41 o 
  -1   5  10       51.67       54.05      2.16 o 
   0   5  10        1.19        0.92      0.57 o 
   1   5  10        6.45        7.46      0.80 o 
   2   5  10      390.34      395.31      6.50 o 
   3   5  10       27.08       22.14      1.25 o 
   4   5  10      155.43      184.63      3.88 o 
   5   5  10      118.64      124.59      3.42 o 
   6   5  10       28.66       29.73      1.92 o 
   7   5  10       27.51       25.30      1.72 o 
   8   5  10        0.01       -0.08      0.69 o 
   9   5  10       29.84       31.37      1.63 o 
  10   5  10        0.21       -1.11      0.68 o 
  11   5  10        0.00       -2.15      1.07 o 
  12   5  10       29.55       26.16      1.90 o 
  -7   6  10        4.63        3.07      0.99 o 
  -6   6  10        0.01       -0.31      0.76 o 
  -5   6  10      158.81      156.17      3.55 o 
  -4   6  10      276.78      272.20      5.41 o 
  -3   6  10       77.99       83.89      2.30 o 
  -2   6  10       66.62       61.56      1.74 o 
  -1   6  10       26.66       27.08      1.25 o 
   0   6  10      126.33      137.82      5.29 o 
   1   6  10      973.91     1049.70     15.22 o 
   2   6  10      105.02       89.89      2.32 o 
   3   6  10      152.74      160.56      3.31 o 
   4   6  10       23.38       19.51      1.38 o 
   5   6  10      273.79      283.20      5.36 o 
   6   6  10        5.80        3.92      0.80 o 
   7   6  10      192.50      197.38      4.81 o 
   8   6  10      604.30      609.08      9.73 o 
   9   6  10      116.48      105.28      2.73 o 
  10   6  10       41.11       38.61      2.40 o 
  11   6  10        8.22        5.46      1.12 o 
  12   6  10      239.90      241.74      8.07 o 
  -7   7  10      111.91      109.02      3.55 o 
  -6   7  10       70.66       77.64      2.91 o 
  -5   7  10       15.27       16.39      1.89 o 
  -4   7  10      210.96      208.31      5.88 o 
  -3   7  10       13.89       11.92      1.91 o 
  -2   7  10       33.15       39.12      1.90 o 
  -1   7  10        0.64        0.02      0.66 o 
   0   7  10        7.61       11.91      1.42 o 
   1   7  10      342.64      360.70      7.16 o 
   2   7  10       20.42       23.20      1.51 o 
   3   7  10        5.88        9.08      1.55 o 
   4   7  10       10.38       10.39      1.38 o 
   5   7  10        0.92        1.59      0.89 o 
   6   7  10       54.95       57.83      1.90 o 
   7   7  10        1.58        1.63      0.60 o 
   8   7  10        0.19        0.73      0.62 o 
   9   7  10        0.78        0.19      0.67 o 
  10   7  10       29.42       23.50      1.46 o 
  11   7  10       24.99       21.60      1.49 o 
  12   7  10       40.26       41.38      3.54 o 
  -6   8  10      136.31      121.85      5.18 o 
  -5   8  10       82.50       85.10      4.22 o 
  -4   8  10       20.89       24.83      1.78 o 
  -3   8  10      144.48      139.34      5.05 o 
  -2   8  10       16.76       16.98      1.73 o 
  -1   8  10       24.14       28.06      2.12 o 
   0   8  10       83.55       80.93      3.20 o 
   1   8  10      510.19      525.60      9.72 o 
   2   8  10      241.32      253.17     10.11 o 
   3   8  10       26.65       24.62      1.22 o 
   4   8  10       14.93       12.17      1.11 o 
   5   8  10      147.23      150.39      5.39 o 
   6   8  10      408.12      389.57      7.21 o 
   7   8  10      240.87      243.55      5.76 o 
   8   8  10       78.04       75.18      2.72 o 
   9   8  10       37.58       33.82      1.81 o 
  10   8  10       18.35       18.73      1.51 o 
  11   8  10      199.95      192.42      4.75 o 
  -6   9  10      113.85      108.20      5.41 o 
  -5   9  10        8.97        8.32      1.24 o 
  -4   9  10       13.67       12.80      1.38 o 
  -3   9  10       16.38       16.77      1.43 o 
  -2   9  10       27.07       25.85      1.67 o 
  -1   9  10       21.01       17.72      1.37 o 
   0   9  10       11.45        9.43      1.08 o 
   1   9  10        0.55        0.84      0.89 o 
   2   9  10       23.04       27.02      2.04 o 
   3   9  10        0.21        0.91      0.83 o 
   4   9  10       73.49       68.98      2.92 o 
   5   9  10        0.34        0.34      0.83 o 
   6   9  10       21.17       21.05      1.91 o 
   7   9  10        0.02       -0.84      0.85 o 
   8   9  10       39.52       37.64      2.66 o 
   9   9  10        0.33        0.27      0.96 o 
  10   9  10        0.47       -0.21      1.24 o 
  11   9  10       21.09       19.92      2.49 o 
  -6  10  10       17.61       17.98      1.63 o 
  -5  10  10       51.60       48.31      2.18 o 
  -4  10  10      147.18      144.08      3.87 o 
  -3  10  10        0.04        0.60      0.75 o 
  -2  10  10        6.46        6.59      0.98 o 
  -1  10  10       25.73       21.46      1.45 o 
   0  10  10      359.54      359.88      8.92 o 
   1  10  10      210.85      216.37      6.04 o 
   2  10  10      112.22      114.81      5.81 o 
   3  10  10       12.00       11.46      2.58 o 
   4  10  10       16.34       15.81      1.62 o 
   5  10  10      280.15      277.47      7.30 o 
   6  10  10      587.50      579.92     13.38 o 
   7  10  10       58.49       60.16      2.91 o 
   8  10  10        3.09        3.21      1.54 o 
   9  10  10        5.31        6.77      1.44 o 
  10  10  10       54.37       54.37      3.07 o 
  -5  11  10       53.11       51.53      2.18 o 
  -4  11  10       45.31       41.76      1.97 o 
  -3  11  10      112.53      111.01      3.11 o 
  -2  11  10       25.58       22.92      1.95 o 
  -1  11  10        2.50        1.20      0.94 o 
   0  11  10        6.21        7.89      1.26 o 
   1  11  10        0.05        0.72      0.83 o 
   2  11  10       63.66       64.13      2.78 o 
   3  11  10       10.53       10.20      3.22 o 
   4  11  10       45.75       46.08      2.41 o 
   5  11  10       46.32       43.92      2.36 o 
   6  11  10       78.86       74.56      4.12 o 
   7  11  10      180.39      160.37      5.12 o 
   8  11  10       71.52       69.74      5.45 o 
   9  11  10       23.80       24.82      2.28 o 
  -4  12  10      188.30      186.10      5.66 o 
  -3  12  10        0.71       -0.58      0.93 o 
  -2  12  10      196.19      201.12      5.77 o 
  -1  12  10       61.19       57.68      2.65 o 
   0  12  10       84.67       84.75      3.21 o 
   1  12  10       95.81       91.21      3.31 o 
   2  12  10       13.22       12.90      1.42 o 
   3  12  10        7.18        8.24      1.23 o 
   4  12  10      178.58      170.17      5.01 o 
   5  12  10      310.91      304.18      7.78 o 
   6  12  10       70.76       70.71      3.59 o 
   7  12  10       17.61       19.37      1.86 o 
   8  12  10        1.88        0.76      1.16 o 
  -3  13  10        8.90        9.52      1.38 o 
  -2  13  10        6.45        4.74      1.13 o 
  -1  13  10       54.81       50.93      2.59 o 
   0  13  10        0.08       -0.19      0.85 o 
   1  13  10        6.32        5.63      1.45 o 
   2  13  10        1.52        1.14      0.88 o 
   3  13  10      105.05      101.14      3.41 o 
   4  13  10       50.93       48.64      2.35 o 
   5  13  10        1.06        1.18      0.97 o 
   6  13  10        0.02       -0.35      0.54 o 
   7  13  10        1.22        1.73      0.70 o 
  -1  14  10       30.06       25.13      3.38 o 
   0  14  10       42.82       41.10      3.75 o 
   1  14  10       48.52       51.77      4.26 o 
   2  14  10        0.17       -0.53      1.43 o 
   3  14  10      181.11      176.57      4.61 o 
   4  14  10        0.05       -0.16      0.75 o 
   5  14  10       20.16       22.21      1.62 o 
   4  -6  11        1.25        0.70      0.82 o 
   5  -6  11        5.43        5.44      1.06 o 
   1  -5  11      111.80      117.58      3.28 o 
   2  -5  11       36.98       42.08      1.58 o 
   3  -5  11       25.34       24.96      1.63 o 
   4  -5  11       17.10       13.80      1.01 o 
   5  -5  11       15.51       12.57      1.12 o 
   6  -5  11      137.82      147.39      4.16 o 
   7  -5  11       21.07       23.04      2.37 o 
   8  -5  11       68.30       69.60      2.21 o 
  -1  -4  11        0.09       -0.25      0.72 o 
   0  -4  11       52.83       53.42      2.77 o 
   1  -4  11       33.61       34.43      2.80 o 
   2  -4  11       13.18       10.70      1.15 o 
   3  -4  11        0.87        0.62      0.86 o 
   4  -4  11       13.20       12.61      1.07 o 
   5  -4  11      254.10      261.52      5.10 o 
   6  -4  11       32.93       29.22      1.59 o 
   7  -4  11        8.67        8.05      0.94 o 
   8  -4  11       18.87       18.58      1.27 o 
   9  -4  11       59.05       59.63      2.06 o 
  -2  -3  11       30.23       27.87      1.90 o 
  -1  -3  11       49.99       50.76      2.26 o 
   0  -3  11       15.10       16.60      1.43 o 
   1  -3  11      106.43      100.95      3.08 o 
   2  -3  11       91.27       89.74      2.83 o 
   3  -3  11        2.24        2.53      0.88 o 
   4  -3  11       26.32       24.28      1.92 o 
   5  -3  11       12.79       14.78      1.34 o 
   6  -3  11        6.14        7.71      1.15 o 
   7  -3  11       83.27       88.31      3.53 o 
   8  -3  11       76.54       78.07      2.40 o 
   9  -3  11       10.60        8.57      1.68 o 
  10  -3  11        1.24        1.36      0.75 o 
  -3  -2  11        1.94        2.58      1.55 o 
  -2  -2  11        0.03       -0.06      0.82 o 
  -1  -2  11       76.20       75.30      2.78 o 
   0  -2  11       28.25       25.80      2.02 o 
   1  -2  11       43.28       41.47      2.98 o 
   2  -2  11       39.29       39.38      2.04 o 
   3  -2  11       12.13       10.73      1.26 o 
   4  -2  11      228.54      233.05      4.79 o 
   5  -2  11       12.99       10.55      1.05 o 
   6  -2  11       59.20       53.82      1.98 o 
   7  -2  11      142.58      150.74      4.56 o 
   8  -2  11        2.12        2.59      0.79 o 
   9  -2  11        0.07       -0.47      0.64 o 
  10  -2  11        3.65        2.31      0.85 o 
  11  -2  11       29.26       31.23      2.05 o 
  -4  -1  11        6.99        7.55      2.11 o 
  -3  -1  11        0.53        0.60      0.66 o 
  -2  -1  11      102.68       95.26      8.04 o 
  -1  -1  11       43.56       41.73      2.20 o 
   0  -1  11      432.68      440.29      6.98 o 
   1  -1  11       28.49       26.79      2.01 o 
   2  -1  11      102.49      103.52      2.34 o 
   3  -1  11        6.03        4.96      0.53 o 
   4  -1  11       26.25       27.58      1.90 o 
   5  -1  11        2.06        1.60      0.70 o 
   6  -1  11      241.16      239.50      4.90 o 
   7  -1  11      413.55      406.63      9.34 o 
   8  -1  11        8.64        8.96      1.07 o 
   9  -1  11       25.48       23.97      1.89 o 
  10  -1  11      101.07      112.58      3.17 o 
  11  -1  11      137.07      128.67      7.68 o 
  -4   0  11       32.78       25.83      1.93 o 
  -3   0  11       92.27       83.62      3.11 o 
  -2   0  11       13.72       13.32      1.39 o 
  -1   0  11       26.29       26.07      4.58 o 
   0   0  11      137.99      136.46      3.45 o 
   1   0  11        2.36        1.64      0.58 o 
   2   0  11       28.24       26.64      1.30 o 
   3   0  11        2.95        3.57      0.63 o 
   4   0  11        0.36        0.74      0.56 o 
   5   0  11       29.63       27.66      1.16 o 
   6   0  11       50.36       49.98      1.52 o 
   7   0  11       99.10      109.36      2.37 o 
   8   0  11       99.26       93.78      2.17 o 
   9   0  11       18.75       19.54      1.05 o 
  10   0  11        0.64        0.35      0.81 o 
  11   0  11        0.49        0.59      0.61 o 
  12   0  11        5.54        5.77      0.98 o 
  -5   1  11        0.75        0.20      1.23 o 
  -4   1  11       40.10       37.91      2.37 o 
  -3   1  11      112.39      117.95      3.95 o 
  -2   1  11       22.49       20.47      2.03 o 
  -1   1  11      221.73      219.17      5.75 o 
   0   1  11       75.28       73.31      4.70 o 
   1   1  11      341.60      350.94      6.30 o 
   2   1  11        6.83        6.02      0.77 o 
   3   1  11       23.09       22.44      1.96 o 
   4   1  11      219.96      224.67      4.41 o 
   5   1  11      618.12      616.38      8.91 o 
   6   1  11       82.90       77.78      1.99 o 
   7   1  11        0.53        0.69      0.54 o 
   8   1  11       43.36       44.83      1.67 o 
   9   1  11      197.47      206.51      5.65 o 
  10   1  11       21.40       23.14      2.29 o 
  11   1  11      157.49      157.35      5.24 o 
  12   1  11       90.79      103.30      2.84 o 
  -5   2  11        0.14        0.61      1.05 o 
  -4   2  11        5.00        3.80      1.12 o 
  -3   2  11        5.79        4.50      1.84 o 
  -2   2  11        0.20       -0.84      0.76 o 
  -1   2  11        0.07       -0.36      0.73 o 
   0   2  11       10.56       13.89      1.44 o 
   1   2  11      100.40      106.05      7.39 o 
   2   2  11       43.21       42.59      1.90 o 
   3   2  11       12.23       15.29      1.25 o 
   4   2  11       15.40       18.23      1.81 o 
   5   2  11       19.63       25.00      1.50 o 
   6   2  11       13.13       13.16      1.06 o 
   7   2  11        8.47        6.98      0.82 o 
   8   2  11       51.89       60.36      2.02 o 
   9   2  11       16.94       17.22      1.26 o 
  10   2  11        0.55        0.09      0.65 o 
  11   2  11        0.30        0.06      0.70 o 
  12   2  11       17.71       17.48      2.00 o 
  -5   3  11      175.24      169.13      7.17 o 
  -4   3  11        0.01        1.19      1.34 o 
  -3   3  11        0.75        2.11      1.25 o 
  -2   3  11       78.88       73.31      3.00 o 
  -1   3  11      303.45      287.19     20.41 o 
   0   3  11      139.07      143.47      4.35 o 
   1   3  11       47.94       48.76      2.30 o 
   2   3  11       97.21      106.30      3.60 o 
   3   3  11      403.64      398.65      8.02 o 
   4   3  11      184.32      174.01      4.27 o 
   5   3  11      165.89      159.42      4.04 o 
   6   3  11      220.94      239.44      4.68 o 
   7   3  11       12.44        9.40      0.98 o 
   8   3  11      118.53      124.32      3.09 o 
   9   3  11        1.20        2.32      0.87 o 
  10   3  11      182.74      181.90      4.77 o 
  11   3  11       45.99       52.28      2.04 o 
  12   3  11        4.55        2.82      0.89 o 
  -6   4  11        0.34        0.12      1.56 o 
  -5   4  11        1.38        1.77      1.41 o 
  -4   4  11       12.60       16.56      2.43 o 
  -3   4  11        2.12        0.28      1.26 o 
  -2   4  11       39.78       34.49      2.34 o 
  -1   4  11       11.14       13.43      1.54 o 
   0   4  11       33.26       36.57      2.53 o 
   1   4  11       37.92       42.94      5.53 o 
   2   4  11      119.75      130.78      3.37 o 
   3   4  11        3.74        3.09      0.76 o 
   4   4  11        1.01        1.24      0.57 o 
   5   4  11        4.88        6.43      0.95 o 
   6   4  11       13.99       12.47      1.97 o 
   7   4  11      168.20      175.10      4.49 o 
   8   4  11       21.24       20.11      2.25 o 
   9   4  11       65.39       66.53      3.33 o 
  10   4  11       23.95       23.48      1.74 o 
  11   4  11       29.52       29.68      2.27 o 
  12   4  11        4.78        6.11      1.33 o 
  -6   5  11      168.93      159.96      4.34 o 
  -5   5  11       90.50       86.70      3.00 o 
  -4   5  11       19.32       17.26      1.90 o 
  -3   5  11      198.84      197.76      4.73 o 
  -2   5  11       90.99       90.21      3.74 o 
  -1   5  11       52.44       58.96      2.23 o 
   0   5  11      130.69      132.25      3.46 o 
   1   5  11        0.07        0.62      0.66 o 
   2   5  11        3.81        3.91      0.82 o 
   3   5  11       41.42       42.43      1.83 o 
   4   5  11      286.40      328.24      6.41 o 
   5   5  11      304.54      329.56      6.95 o 
   6   5  11        0.28        1.18      0.74 o 
   7   5  11        9.30       13.88      1.98 o 
   8   5  11        8.16       11.07      1.63 o 
   9   5  11      280.13      277.49      6.15 o 
  10   5  11      143.56      143.38      3.98 o 
  11   5  11       29.82       25.55      2.20 o 
  12   5  11        2.90        3.47      1.53 o 
  -6   6  11        0.66        0.11      0.91 o 
  -5   6  11       32.64       29.74      1.76 o 
  -4   6  11        3.56        1.86      0.85 o 
  -3   6  11       57.69       60.56      2.06 o 
  -2   6  11        0.70        1.42      0.78 o 
  -1   6  11        1.66        1.68      0.79 o 
   0   6  11        0.11       -0.67      0.61 o 
   1   6  11       85.58       90.57      2.70 o 
   2   6  11        0.99        0.65      0.59 o 
   3   6  11       13.07       16.87      1.29 o 
   4   6  11        4.07        3.62      1.06 o 
   5   6  11       93.61      103.96      5.31 o 
   6   6  11       31.12       27.06      1.82 o 
   7   6  11       36.81       37.90      2.43 o 
   8   6  11        9.77        8.95      1.71 o 
   9   6  11      193.31      186.55      4.00 o 
  10   6  11      129.99      126.37      3.66 o 
  11   6  11       12.56       13.35      1.48 o 
  12   6  11       23.39       21.90      1.82 o 
  -6   7  11       36.86       35.90      1.98 o 
  -5   7  11        4.39        3.49      0.95 o 
  -4   7  11        8.20        4.27      1.43 o 
  -3   7  11       91.00       93.49      3.04 o 
  -2   7  11       72.68       72.95      2.85 o 
  -1   7  11      163.11      170.35      4.37 o 
   0   7  11       53.28       51.57      2.21 o 
   1   7  11        9.17       10.35      1.21 o 
   2   7  11      121.63      130.38      3.00 o 
   3   7  11       14.52       18.39      2.46 o 
   4   7  11      397.44      410.36      7.94 o 
   5   7  11        2.38        1.05      0.76 o 
   6   7  11      250.68      243.39      5.39 o 
   7   7  11       12.49       16.47      1.96 o 
   8   7  11      285.79      290.71      5.37 o 
   9   7  11      323.12      338.17      6.14 o 
  10   7  11       13.50       12.46      1.22 o 
  11   7  11       15.19       12.84      1.28 o 
  -5   8  11        7.17        3.29      2.47 o 
  -4   8  11        5.93        2.00      1.37 o 
  -3   8  11        2.17        2.26      1.08 o 
  -2   8  11        1.48        1.51      0.86 o 
  -1   8  11       14.36       13.97      1.94 o 
   0   8  11        0.02       -0.59      0.64 o 
   1   8  11        5.24        5.30      1.01 o 
   2   8  11       29.42       29.52      1.78 o 
   3   8  11       21.69       25.08      2.09 o 
   4   8  11       97.25       98.37      2.66 o 
   5   8  11       16.34       19.55      1.32 o 
   6   8  11       20.26       22.78      2.68 o 
   7   8  11       50.64       50.37      1.97 o 
   8   8  11       21.66       24.02      1.71 o 
   9   8  11       67.33       69.61      2.60 o 
  10   8  11       73.39       69.73      2.91 o 
  11   8  11        0.99        0.54      0.80 o 
  -5   9  11       89.26       76.31      3.49 o 
  -4   9  11      100.80       99.26      3.29 o 
  -3   9  11       49.96       52.65      2.34 o 
  -2   9  11      162.67      167.20      6.11 o 
  -1   9  11       77.12       81.07      2.81 o 
   0   9  11        8.18        9.22      1.15 o 
   1   9  11        8.72        9.02      1.12 o 
   2   9  11      285.84      300.64      7.99 o 
   3   9  11      188.70      181.68     15.12 o 
   4   9  11        4.64        1.66      1.05 o 
   5   9  11      282.97      282.42      8.40 o 
   6   9  11      140.92      138.15      4.74 o 
   7   9  11       38.59       44.36      7.79 o 
   8   9  11      121.58      118.42      4.47 o 
   9   9  11       43.87       45.77      3.70 o 
  10   9  11       98.67       92.93      5.35 o 
  -4  10  11       21.46       18.97      1.91 o 
  -3  10  11        4.52        6.64      1.12 o 
  -2  10  11       67.75       62.48      2.42 o 
  -1  10  11        0.29        1.14      0.75 o 
   0  10  11       19.22       20.56      2.88 o 
   1  10  11       24.71       22.97      2.03 o 
   2  10  11        3.78        5.89      2.54 o 
   3  10  11       23.49       22.23      2.00 o 
   4  10  11        0.15       -0.45      0.90 o 
   5  10  11       22.54       21.87      1.99 o 
   6  10  11       16.60       19.30      1.93 o 
   7  10  11       27.11       23.21      2.17 o 
   8  10  11       21.42       23.33      2.21 o 
   9  10  11        7.09        5.74      1.47 o 
  10  10  11        7.82        6.85      2.07 o 
  -4  11  11        0.05       -0.13      0.77 o 
  -3  11  11       81.79       82.12      2.77 o 
  -2  11  11       56.26       57.96      2.27 o 
  -1  11  11       89.65       89.62      3.62 o 
   0  11  11        9.93       10.29      1.55 o 
   1  11  11      226.02      226.39      6.41 o 
   2  11  11       32.80       33.81      2.28 o 
   3  11  11       77.92       74.28      3.20 o 
   4  11  11       46.83       46.90      3.86 o 
   5  11  11        4.88        3.12      2.90 o 
   6  11  11       37.97       38.60      2.42 o 
   7  11  11       20.73       19.96      2.02 o 
   8  11  11       60.77       65.31      3.24 o 
   9  11  11       32.88       29.30      2.51 o 
  -3  12  11       77.41       72.65      3.35 o 
  -2  12  11       35.27       29.96      2.36 o 
  -1  12  11        0.00       -0.67      0.94 o 
   0  12  11        0.11        0.04      0.93 o 
   1  12  11        0.11       -0.84      0.85 o 
   2  12  11        0.25        1.07      0.91 o 
   3  12  11       12.61        9.74      1.82 o 
   4  12  11       10.98       11.57      2.96 o 
   5  12  11       28.78       28.33      2.17 o 
   6  12  11        6.97        6.78      2.13 o 
   7  12  11        5.46        3.56      1.41 o 
   8  12  11       22.49       20.48      3.33 o 
  -1  13  11       58.17       59.92      2.96 o 
   0  13  11        6.59        5.86      1.22 o 
   1  13  11        0.88        1.85      1.01 o 
   2  13  11      150.85      143.29      4.53 o 
   3  13  11       84.12       82.70      3.26 o 
   4  13  11       22.45       22.48      1.90 o 
   5  13  11       44.39       40.27      2.40 o 
   6  13  11        5.04        6.71      1.70 o 
   1  14  11       60.17       59.50      3.45 o 
   2  14  11       18.97       22.42      2.31 o 
   3  14  11        5.70        6.30      1.18 o 
   2  -4  12      108.50      109.30      3.54 o 
   3  -4  12        0.34       -0.29      0.69 o 
   4  -4  12      263.43      255.72      5.11 o 
   5  -4  12       30.13       31.81      1.61 o 
   6  -4  12        0.13       -1.07      0.60 o 
   7  -4  12        0.61        0.36      0.73 o 
   0  -3  12      106.73      101.60      3.26 o 
   1  -3  12       47.89       48.98      2.20 o 
   2  -3  12        7.46        6.71      1.14 o 
   3  -3  12        4.62        3.37      0.99 o 
   4  -3  12      118.32      120.14      3.15 o 
   5  -3  12        0.89        0.26      0.69 o 
   6  -3  12       16.76       18.24      1.35 o 
   7  -3  12        7.13        7.52      0.99 o 
   8  -3  12        5.65        4.62      0.91 o 
   9  -3  12       41.39       38.69      2.06 o 
  -1  -2  12        6.44        9.10      1.51 o 
   0  -2  12      122.12      109.72      3.39 o 
   1  -2  12       66.11       63.11      2.72 o 
   2  -2  12       50.78       47.78      4.27 o 
   3  -2  12       35.01       38.91      3.05 o 
   4  -2  12      378.08      406.36      7.49 o 
   5  -2  12       75.88       70.04      2.35 o 
   6  -2  12       76.94       72.46      2.39 o 
   7  -2  12        0.13        0.39      0.72 o 
   8  -2  12      287.35      289.46      5.78 o 
   9  -2  12      131.47      134.26      4.00 o 
  10  -2  12       53.03       58.52      2.38 o 
  -2  -1  12       17.23       17.37      2.74 o 
  -1  -1  12      254.12      252.06      9.90 o 
   0  -1  12      196.08      190.79      5.89 o 
   1  -1  12        5.93        7.74      1.26 o 
   2  -1  12        4.62        4.70      1.10 o 
   3  -1  12       98.33       97.77      3.34 o 
   4  -1  12      124.93      123.12      3.91 o 
   5  -1  12      217.36      225.30      4.82 o 
   6  -1  12      177.42      183.29      4.77 o 
   7  -1  12      234.76      229.36      4.92 o 
   8  -1  12        6.18        5.30      0.99 o 
   9  -1  12        0.03        0.69      0.78 o 
  10  -1  12        4.25        4.08      0.99 o 
  -3   0  12      343.98      355.37      8.30 o 
  -2   0  12       68.61       70.99      4.17 o 
  -1   0  12       89.62       83.83      2.96 o 
   0   0  12        7.13        6.46      1.01 o 
   1   0  12      111.32      118.00      3.06 o 
   2   0  12      412.13      423.53     11.17 o 
   3   0  12       36.82       41.35      2.16 o 
   4   0  12       99.87       95.17      2.42 o 
   5   0  12       35.86       35.45      1.36 o 
   6   0  12       93.01       95.77      3.15 o 
   7   0  12      210.49      214.35      4.44 o 
   8   0  12      167.74      187.15      3.49 o 
   9   0  12       69.37       70.30      1.98 o 
  10   0  12        6.68        6.67      1.53 o 
  11   0  12       11.79       12.07      1.72 o 
  -3   1  12       21.77       21.51      1.90 o 
  -2   1  12        0.24       -0.15      0.86 o 
  -1   1  12        0.31       -1.10      0.71 o 
   0   1  12        2.95        1.41      1.50 o 
   1   1  12       33.50       27.50      1.80 o 
   2   1  12        0.86        1.58      0.79 o 
   3   1  12       16.31       17.08      1.34 o 
   4   1  12        0.05       -0.16      0.53 o 
   5   1  12       92.05       99.05      2.34 o 
   6   1  12      231.56      234.25      4.62 o 
   7   1  12       25.15       21.43      1.71 o 
   8   1  12      157.18      160.67      5.00 o 
   9   1  12        0.10        0.81      0.78 o 
  10   1  12       20.24       18.79      1.30 o 
  11   1  12       10.82       11.17      1.09 o 
  -4   2  12      367.38      368.42     20.41 o 
  -3   2  12      395.83      395.32      9.50 o 
  -2   2  12       12.00       10.90      1.47 o 
  -1   2  12      136.63      138.05      4.40 o 
   0   2  12      180.72      199.96      5.54 o 
   1   2  12      742.53      794.25     20.05 o 
   2   2  12        0.76       -0.09      0.76 o 
   3   2  12      362.69      357.99      7.44 o 
   4   2  12       41.11       44.36      1.97 o 
   5   2  12       19.07       17.06      1.40 o 
   6   2  12        3.84        4.77      0.78 o 
   7   2  12      427.03      441.38      7.59 o 
   8   2  12        0.94        0.57      0.64 o 
   9   2  12       18.74       18.15      1.34 o 
  10   2  12      130.04      132.72      3.61 o 
  11   2  12       64.69       59.44      2.17 o 
  -4   3  12        3.98        5.31      1.75 o 
  -3   3  12       20.81       19.32      2.49 o 
  -2   3  12        2.68        2.73      1.08 o 
  -1   3  12        1.16        1.22      1.34 o 
   0   3  12       97.44      101.30      7.07 o 
   1   3  12       21.58       28.87      3.44 o 
   2   3  12        2.23        1.95      0.89 o 
   3   3  12        8.98       10.88      1.31 o 
   4   3  12       33.65       35.67      1.84 o 
   5   3  12        9.66        9.44      1.99 o 
   6   3  12      304.69      331.07      8.89 o 
   7   3  12        0.44       -0.09      0.62 o 
   8   3  12        4.50        6.36      0.94 o 
   9   3  12      326.14      317.78      7.10 o 
  10   3  12      139.45      128.46      3.88 o 
  11   3  12       10.17       11.16      1.93 o 
  12   3  12       22.28       21.07      1.59 o 
  -4   4  12       37.06       36.16      3.50 o 
  -3   4  12       78.47       76.83      4.44 o 
  -2   4  12      169.31      167.88      6.94 o 
  -1   4  12      444.29      437.55     13.88 o 
   0   4  12       16.84       18.79      2.36 o 
   1   4  12       76.55       69.37      3.93 o 
   2   4  12      363.94      376.69     12.11 o 
   3   4  12        0.72       -1.36      0.68 o 
   4   4  12        0.62       -1.32      0.66 o 
   5   4  12        0.79        0.41      1.55 o 
   6   4  12      340.83      316.82      6.96 o 
   7   4  12       59.19       58.60      2.42 o 
   8   4  12        0.91        0.04      0.95 o 
   9   4  12      278.11      278.28      8.25 o 
  10   4  12        2.56        1.23      1.22 o 
  11   4  12      156.67      155.27      4.31 o 
  12   4  12       14.96       14.54      1.62 o 
  -4   5  12        2.13        0.69      1.43 o 
  -3   5  12      102.02      106.13      4.02 o 
  -2   5  12       27.99       29.39      2.27 o 
  -1   5  12       65.41       71.24      3.09 o 
   0   5  12       15.01       11.65      1.51 o 
   1   5  12       78.35       74.39      3.09 o 
   2   5  12      489.41      522.55      9.74 o 
   3   5  12      209.90      234.46      6.35 o 
   4   5  12        6.65        6.99      1.21 o 
   5   5  12       88.46       95.97      4.62 o 
   6   5  12        0.80        0.07      0.96 o 
   7   5  12       53.94       51.40      2.88 o 
   8   5  12        1.85        1.74      1.43 o 
   9   5  12      132.09      137.26      5.16 o 
  10   5  12      218.34      224.36      5.42 o 
  11   5  12       24.81       22.58      2.13 o 
  -4   6  12       64.25       65.93      6.18 o 
  -3   6  12        2.08        2.32      1.00 o 
  -2   6  12        0.26       -1.11      0.76 o 
  -1   6  12       52.09       49.70      2.18 o 
   0   6  12        3.92        5.28      0.97 o 
   1   6  12       10.09       10.78      1.21 o 
   2   6  12     1408.63     1464.87     23.62 o 
   3   6  12        9.56       10.02      1.24 o 
   4   6  12       88.06       92.89      3.47 o 
   5   6  12       42.83       49.02      5.35 o 
   6   6  12      143.36      157.72      4.77 o 
   7   6  12      248.43      276.46      7.09 o 
   8   6  12       53.03       53.02      2.48 o 
   9   6  12        0.39        0.29      0.86 o 
  10   6  12       53.02       50.86      2.83 o 
  11   6  12      136.21      132.68      3.94 o 
  -4   7  12       94.03       91.91      2.74 o 
  -3   7  12       11.44       13.24      1.44 o 
  -2   7  12       16.41       17.77      1.58 o 
  -1   7  12        0.02        0.16      0.78 o 
   0   7  12       11.53        9.86      1.18 o 
   1   7  12     1053.56     1071.26     20.71 o 
   2   7  12      560.56      603.54     10.79 o 
   3   7  12       16.08       18.60      1.53 o 
   4   7  12       12.14       12.81      1.60 o 
   5   7  12      102.21       93.82      9.41 o 
   6   7  12       37.99       39.56      3.43 o 
   7   7  12        7.07        9.63      1.07 o 
   8   7  12       42.13       41.16      1.90 o 
   9   7  12      395.65      400.33      7.56 o 
  10   7  12      230.56      226.22      4.73 o 
  11   7  12       87.10       82.78      4.15 o 
  -4   8  12        0.41       -1.14      1.08 o 
  -3   8  12       29.76       27.88      4.89 o 
  -2   8  12       12.42       10.67      2.08 o 
  -1   8  12      143.84      148.12      4.85 o 
   0   8  12      167.83      182.81      4.68 o 
   1   8  12      256.54      272.06      6.10 o 
   2   8  12       44.91       47.87      2.22 o 
   3   8  12        8.06       10.41      1.94 o 
   4   8  12       38.42       42.49      2.60 o 
   5   8  12       38.95       43.05      2.76 o 
   6   8  12      710.37      742.46     15.96 o 
   7   8  12       27.38       23.90      1.76 o 
   8   8  12        5.55        2.52      1.06 o 
   9   8  12      252.58      252.95      5.88 o 
  10   8  12        6.92       10.28      1.21 o 
  -4   9  12        0.01        0.29      1.14 o 
  -3   9  12       12.24        9.65      2.72 o 
  -2   9  12      107.54       89.11      3.81 o 
  -1   9  12       21.51       23.52      1.96 o 
   0   9  12        6.27        6.80      1.15 o 
   1   9  12       38.05       43.03      2.72 o 
   2   9  12      122.24      122.73      4.74 o 
   3   9  12       17.92       15.95      1.73 o 
   4   9  12        6.83        2.90      0.70 o 
   5   9  12      137.75      134.70      3.34 o 
   6   9  12       89.17       92.84      2.60 o 
   7   9  12       18.05       19.49      1.27 o 
   8   9  12        9.57        7.56      1.08 o 
   9   9  12       31.47       31.24      6.64 o 
  10   9  12       57.91       59.35      2.40 o 
  -3  10  12      169.89      166.63      4.53 o 
  -2  10  12      482.86      477.64     16.61 o 
  -1  10  12      105.86      103.36      3.28 o 
   0  10  12       44.95       47.69      2.15 o 
   1  10  12       95.60       96.25      3.94 o 
   2  10  12       52.17       50.42      2.83 o 
   3  10  12       38.82       31.85      3.44 o 
   4  10  12      119.15      132.75      5.73 o 
   5  10  12      495.84      501.15     15.75 o 
   6  10  12       27.73       27.23      2.66 o 
   7  10  12       77.79       76.15      3.56 o 
   8  10  12        3.07        2.36      1.29 o 
   9  10  12       70.47       67.11      4.56 o 
  -2  11  12      151.49      151.28      4.10 o 
  -1  11  12       17.14       17.44      3.04 o 
   0  11  12       49.59       54.05      2.93 o 
   1  11  12        5.76        4.45      1.30 o 
   2  11  12       88.98       88.46      3.69 o 
   3  11  12       15.08       10.91      1.63 o 
   4  11  12      346.98      352.64     14.15 o 
   5  11  12        2.71        0.96      1.15 o 
   6  11  12       53.13       50.55      2.98 o 
   7  11  12      111.46      109.17      5.77 o 
   8  11  12      249.99      245.48     10.63 o 
  -1  12  12      216.41      217.09      6.54 o 
   0  12  12       57.78       58.90      4.42 o 
   1  12  12       19.19       16.37      1.87 o 
   2  12  12        5.91        4.49      1.28 o 
   3  12  12       33.83       35.46      2.41 o 
   4  12  12       93.80       95.09      4.19 o 
   5  12  12        1.45        0.16      1.19 o 
   6  12  12       33.65       30.90      2.46 o 
   7  12  12      160.66      148.50      5.15 o 
   0  13  12       17.62       15.12      3.05 o 
   1  13  12       14.55       14.39      1.76 o 
   2  13  12       29.67       26.98      2.21 o 
   3  13  12       63.85       61.64      2.95 o 
   4  13  12      149.61      144.72      4.88 o 
   5  13  12       32.28       28.39      2.30 o 
   4  -3  13      228.21      243.23      5.14 o 
   5  -3  13       67.67       66.88      2.49 o 
   1  -2  13        4.70        4.65      1.33 o 
   2  -2  13        1.86        1.12      0.98 o 
   3  -2  13      275.28      262.24     11.83 o 
   4  -2  13       28.16       30.84      1.83 o 
   5  -2  13       62.75       62.59      2.32 o 
   6  -2  13       30.04       28.34      1.73 o 
   7  -2  13        0.51        0.24      0.97 o 
   8  -2  13        1.09        1.52      0.84 o 
   0  -1  13      143.33      128.75      6.44 o 
   1  -1  13        3.24        3.11      1.61 o 
   2  -1  13       19.10       14.37      1.61 o 
   3  -1  13      157.54      158.37      5.60 o 
   4  -1  13      301.38      303.82     11.68 o 
   5  -1  13        5.52        4.94      1.02 o 
   6  -1  13       38.86       48.16      2.10 o 
   7  -1  13       40.99       39.53      2.47 o 
   8  -1  13      140.84      148.09      3.80 o 
   9  -1  13       40.03       34.72      2.59 o 
  -1   0  13       97.58       96.06      3.08 o 
   0   0  13        1.60        1.30      0.72 o 
   1   0  13       17.56       18.69      2.09 o 
   2   0  13       34.95       40.15      1.78 o 
   3   0  13       40.11       42.28      1.70 o 
   4   0  13       15.15       14.49      1.37 o 
   5   0  13        0.29        0.41      0.49 o 
   6   0  13      161.27      166.92      4.07 o 
   7   0  13      137.75      143.58      5.26 o 
   8   0  13       22.20       19.24      1.91 o 
   9   0  13       53.88       52.64      2.64 o 
  10   0  13        1.22        0.87      1.15 o 
  -2   1  13       58.37       59.05      2.72 o 
  -1   1  13      156.59      147.91      4.47 o 
   0   1  13       14.48       17.50      1.62 o 
   1   1  13        4.02        6.34      1.68 o 
   2   1  13       31.74       26.49      1.74 o 
   3   1  13        6.83        4.41      1.06 o 
   4   1  13      220.04      233.42      7.32 o 
   5   1  13      114.62      121.97      3.00 o 
   6   1  13       47.00       47.40      1.79 o 
   7   1  13        2.27        0.61      0.72 o 
   8   1  13      215.84      224.40      4.71 o 
   9   1  13       32.94       38.00      1.69 o 
  10   1  13       85.81       96.30      2.62 o 
  -2   2  13       86.07       91.92      3.65 o 
  -1   2  13       40.53       47.14      6.47 o 
   0   2  13       11.18        8.14      1.33 o 
   1   2  13        1.36        1.55      0.92 o 
   2   2  13       28.92       27.57      2.21 o 
   3   2  13       15.08       10.33      1.28 o 
   4   2  13      152.36      147.78      4.40 o 
   5   2  13       35.87       40.27      2.04 o 
   6   2  13       54.07       55.69      2.01 o 
   7   2  13        6.65        7.35      0.99 o 
   8   2  13        4.50        2.55      0.81 o 
   9   2  13       43.79       40.04      1.83 o 
  10   2  13      176.49      198.71      8.92 o 
  -3   3  13      120.35      118.72      5.75 o 
  -2   3  13        6.19        4.32      1.23 o 
  -1   3  13      320.03      340.80     10.77 o 
   0   3  13       14.54       12.21      1.56 o 
   1   3  13        0.17        1.29      0.95 o 
   2   3  13       11.96       14.58      1.62 o 
   3   3  13      272.54      290.34      7.28 o 
   4   3  13      138.65      147.25      4.65 o 
   5   3  13       99.44      103.21      3.61 o 
   6   3  13        0.78        0.63      0.70 o 
   7   3  13       36.74       35.72      2.27 o 
   8   3  13       48.40       58.19      2.15 o 
   9   3  13      465.75      473.15      9.77 o 
  10   3  13       44.11       40.28      2.20 o 
  11   3  13        0.43        0.46      0.89 o 
  -3   4  13        9.95        8.57      2.02 o 
  -2   4  13        4.34        2.99      1.59 o 
  -1   4  13       16.62       22.66      2.70 o 
   0   4  13       28.33       27.79      2.97 o 
   1   4  13       65.76       86.41      4.63 o 
   2   4  13       36.92       41.60      3.20 o 
   3   4  13      141.11      160.18      4.88 o 
   4   4  13       55.99       53.65      3.45 o 
   5   4  13        1.85        1.07      0.95 o 
   6   4  13        0.06       -0.71      0.73 o 
   7   4  13        4.03        2.90      0.94 o 
   8   4  13      366.27      397.51      8.51 o 
   9   4  13      179.15      174.59      6.02 o 
  10   4  13      124.92      120.24      5.76 o 
  11   4  13       11.07       12.90      1.88 o 
  -3   5  13       99.67      102.85      5.50 o 
  -2   5  13      321.02      315.33     11.20 o 
  -1   5  13       36.29       38.38      3.52 o 
   0   5  13       43.30       48.84      3.56 o 
   1   5  13      376.85      395.88     12.98 o 
   2   5  13      123.44      141.86      6.24 o 
   3   5  13       91.20      101.10      5.00 o 
   4   5  13      121.68      122.09      5.54 o 
   5   5  13       63.91       62.78      3.80 o 
   6   5  13      114.46      112.59      5.24 o 
   7   5  13       95.00      110.01      5.17 o 
   8   5  13       87.69       92.36      4.70 o 
   9   5  13      180.78      173.04      6.52 o 
  10   5  13        2.13        1.13      1.18 o 
  11   5  13       17.30       17.88      1.97 o 
  -3   6  13      123.91      114.98      4.42 o 
  -2   6  13        0.20        0.50      1.14 o 
  -1   6  13       15.35       13.80      1.73 o 
   0   6  13        1.62        1.98      1.04 o 
   1   6  13      111.77      121.59      4.12 o 
   2   6  13      155.63      166.09      4.77 o 
   3   6  13        6.98        8.81      1.46 o 
   4   6  13       15.29       15.30      1.42 o 
   5   6  13        5.81        4.62      1.47 o 
   6   6  13       44.32       48.60      3.43 o 
   7   6  13       67.72       83.66      4.53 o 
   8   6  13       79.81       75.09      4.30 o 
   9   6  13       22.13       18.95      2.52 o 
  10   6  13        2.94        2.03      1.38 o 
  -3   7  13      167.12      159.56      4.44 o 
  -2   7  13       51.48       53.49      2.45 o 
  -1   7  13        0.41       -0.98      0.84 o 
   0   7  13       42.55       46.67      2.18 o 
   1   7  13       60.98       63.73      2.50 o 
   2   7  13      334.09      346.89      9.48 o 
   3   7  13       84.82       89.08      2.97 o 
   4   7  13       21.64       25.70      2.17 o 
   5   7  13       70.15       83.86      3.42 o 
   6   7  13      131.80      128.40      5.36 o 
   7   7  13        9.24        8.28      1.42 o 
   8   7  13        3.15        3.02      0.94 o 
   9   7  13      130.82      130.88      4.10 o 
  10   7  13       21.36       21.79      1.91 o 
  -3   8  13        6.98        6.88      1.62 o 
  -2   8  13       86.27       85.30      3.78 o 
  -1   8  13        0.27        0.54      1.10 o 
   0   8  13      138.94      140.18      7.05 o 
   1   8  13      347.34      377.11      9.44 o 
   2   8  13       71.49       67.57      3.22 o 
   3   8  13       66.12       70.64      4.62 o 
   4   8  13        2.82        3.64      1.18 o 
   5   8  13       69.91       73.47      3.19 o 
   6   8  13       24.89       26.14      1.59 o 
   7   8  13        6.57        6.62      1.04 o 
   8   8  13       73.05       76.56      2.53 o 
   9   8  13        3.85        2.30      0.95 o 
  10   8  13        0.22       -0.66      1.39 o 
  -2   9  13        0.11       -1.15      1.09 o 
  -1   9  13        4.48        3.37      1.28 o 
   0   9  13        0.62        0.25      1.07 o 
   1   9  13       95.47       86.59      3.60 o 
   2   9  13      194.26      219.80      8.98 o 
   3   9  13        1.58        0.31      1.15 o 
   4   9  13        1.55        1.24      0.79 o 
   5   9  13        0.28        1.36      0.84 o 
   6   9  13       19.61       17.81      1.90 o 
   7   9  13       77.92       71.58      2.68 o 
   8   9  13       78.18       84.00      2.98 o 
   9   9  13       12.09       12.80      1.43 o 
  -2  10  13       32.11       30.28      2.43 o 
  -1  10  13       24.68       25.44      1.93 o 
   0  10  13        0.02        2.01      0.98 o 
   1  10  13       40.95       41.45      3.00 o 
   2  10  13      112.19      124.78      4.79 o 
   3  10  13       32.44       36.64      2.82 o 
   4  10  13        8.24        6.69      1.54 o 
   5  10  13      132.96      137.12      5.65 o 
   6  10  13       17.91       18.13      4.51 o 
   7  10  13       12.27       10.52      2.31 o 
   8  10  13       27.87       27.77      3.38 o 
  -1  11  13        7.30        9.47      1.34 o 
   0  11  13        6.33        7.70      1.70 o 
   1  11  13      102.81      103.74      4.32 o 
   2  11  13       14.94       15.29      1.96 o 
   3  11  13       56.80       55.74      3.47 o 
   4  11  13       19.90       19.09      2.11 o 
   5  11  13        0.12       -0.35      1.17 o 
   6  11  13      162.52      173.27      5.83 o 
   7  11  13      154.32      164.14     10.10 o 
   1  12  13       25.22       23.46      3.60 o 
   2  12  13        1.54        1.23      1.23 o 
   3  12  13        0.94       -0.69      1.10 o 
   4  12  13        0.05       -0.13      1.10 o 
   5  12  13       22.68       20.30      2.17 o 
   4  -1  14        0.86        1.74      1.50 o 
   5  -1  14       16.87       17.09      2.84 o 
   6  -1  14       77.19       90.81      3.87 o 
   2   0  14       54.29       58.49      4.30 o 
   3   0  14       27.18       20.70      2.93 o 
   4   0  14      189.05      203.30      8.65 o 
   5   0  14       26.43       30.99      2.75 o 
   6   0  14        1.68        0.25      0.98 o 
   7   0  14        0.03        0.29      1.02 o 
   8   0  14       15.09       15.75      1.79 o 
   1   1  14        4.06        3.25      1.42 o 
   2   1  14      103.47      105.88      5.76 o 
   3   1  14        0.02       -0.33      0.72 o 
   4   1  14       16.86       16.33      1.42 o 
   5   1  14       27.63       29.27      2.36 o 
   6   1  14       18.42       19.40      1.31 o 
   7   1  14      174.10      184.31      3.94 o 
   8   1  14       66.02       66.50      2.10 o 
   0   2  14      157.11      165.84      6.35 o 
   1   2  14        0.59        1.59      1.02 o 
   2   2  14        8.26        9.39      1.34 o 
   3   2  14       15.49       13.33      1.48 o 
   4   2  14        1.76        1.65      0.89 o 
   5   2  14        8.66        7.35      2.68 o 
   6   2  14       79.43       81.38      2.66 o 
   7   2  14       46.44       52.28      2.00 o 
   8   2  14       41.21       36.01      1.87 o 
   9   2  14        6.49        7.40      1.03 o 
  -1   3  14       31.39       29.57      2.38 o 
   0   3  14       41.53       39.42      2.50 o 
   1   3  14       84.63       85.27      5.59 o 
   2   3  14        2.54        2.18      1.06 o 
   3   3  14       29.49       27.77      3.51 o 
   4   3  14       88.07       94.79      3.52 o 
   5   3  14       55.54       49.79      3.10 o 
   6   3  14        2.12        1.71      0.89 o 
   7   3  14        2.48        0.53      1.00 o 
   8   3  14       11.16       10.80      1.33 o 
   9   3  14       59.58       63.37      2.63 o 
  -1   4  14       35.92       39.93      3.70 o 
   0   4  14       15.26       14.76      2.37 o 
   1   4  14        7.72        7.18      1.75 o 
   2   4  14       16.61       15.61      2.29 o 
   3   4  14       70.63       68.32      4.04 o 
   4   4  14      112.02      100.10      5.01 o 
   5   4  14      104.73      107.67      3.87 o 
   6   4  14       48.71       47.76      2.57 o 
   7   4  14        3.16        4.73      1.20 o 
   8   4  14       11.74       12.47      1.57 o 
   9   4  14       38.36       37.29      2.70 o 
  -1   5  14       85.71       76.07      4.61 o 
   0   5  14        0.14       -0.27      1.30 o 
   1   5  14        4.68        3.74      1.66 o 
   2   5  14       10.30       13.45      2.25 o 
   3   5  14        1.04        2.96      1.50 o 
   4   5  14       11.79        8.63      1.88 o 
   5   5  14       38.93       45.78      3.41 o 
   6   5  14       55.83       58.32      3.77 o 
   7   5  14       38.36       35.07      3.21 o 
   8   5  14        2.40        0.98      1.27 o 
   9   5  14        1.13        2.14      1.36 o 
  -1   6  14        1.86        1.06      1.19 o 
   0   6  14        7.05        8.00      3.08 o 
   1   6  14       51.26       56.25      2.96 o 
   2   6  14        2.50       -0.21      1.05 o 
   3   6  14       43.45       48.04      4.58 o 
   4   6  14       28.24       29.88      2.36 o 
   5   6  14       80.97       86.94      4.79 o 
   6   6  14       28.14       33.07      3.25 o 
   7   6  14       17.67       16.24      2.42 o 
   8   6  14        0.79        0.88      1.30 o 
   9   6  14       93.60       99.21      5.19 o 
  -1   7  14        8.78        7.87      1.59 o 
   0   7  14       24.11       26.07      7.23 o 
   1   7  14        2.25        1.17      0.94 o 
   2   7  14       95.46      104.40      3.37 o 
   3   7  14       24.33       23.31      1.83 o 
   4   7  14       56.47       58.19      2.98 o 
   5   7  14       53.98       67.88      3.17 o 
   6   7  14        3.63        1.69      1.42 o 
   7   7  14       78.84       76.90      4.53 o 
   8   7  14        9.37        8.51      1.99 o 
   9   7  14       67.36       83.13      3.30 o 
  -1   8  14       46.26       45.03      3.51 o 
   0   8  14       26.99       35.72      2.22 o 
   1   8  14        0.07        0.92      0.95 o 
   2   8  14       87.26       97.80      3.40 o 
   3   8  14       69.64       77.85      3.50 o 
   4   8  14        2.87        7.04      1.50 o 
   5   8  14        4.48        5.38      1.36 o 
   6   8  14        1.56        0.50      1.02 o 
   7   8  14        9.09        7.19      1.11 o 
   8   8  14       62.70       66.78      2.46 o 
   0   9  14       57.51       58.02      5.59 o 
   1   9  14        7.31        6.97      1.75 o 
   2   9  14       89.14       91.03      3.85 o 
   3   9  14        0.62        1.74      1.80 o 
   4   9  14      103.84      110.05      6.13 o 
   5   9  14       34.50       37.32      4.27 o 
   6   9  14       77.10       71.45      3.03 o 
   7   9  14        4.02        2.42      1.10 o 
   8   9  14      284.24      302.03      7.30 o 
   0  10  14        0.76       -0.06      1.11 o 
   1  10  14       26.72       25.92      3.41 o 
   2  10  14       15.95       21.84      3.11 o 
   3  10  14        7.98        6.21      2.15 o 
   4  10  14       18.43       19.09      2.93 o 
   5  10  14        0.99        2.00      1.83 o 
   6  10  14        0.78        1.20      1.68 o 
   7  10  14       27.21       29.27      3.50 o 
   2  11  14      123.98      138.30      5.23 o 
   3  11  14       26.60       26.99      4.76 o 
   4  11  14       11.45        8.43      2.15 o 
   5  11  14       31.62       26.41      3.33 o 
   4   2  15       70.88       72.90      2.98 o 
   5   2  15       60.99       68.23      2.48 o 
   6   2  15       15.99       17.26      1.46 o 
   2   3  15       86.30       77.83      3.32 o 
   3   3  15       11.28       12.25      1.56 o 
   4   3  15       11.67       12.96      1.57 o 
   5   3  15      185.51      203.29      5.78 o 
   6   3  15        3.83        1.75      1.07 o 
   7   3  15        2.32        3.53      1.16 o 
   2   4  15        0.49        1.69      1.42 o 
   3   4  15      221.57      235.85      8.80 o 
   4   4  15        7.82        4.54      1.99 o 
   5   4  15       29.26       28.64      2.24 o 
   6   4  15        5.35        7.88      1.56 o 
   7   4  15      163.16      166.72      5.21 o 
   1   5  15        0.87        0.09      1.44 o 
   2   5  15       50.44       63.06      4.15 o 
   3   5  15        3.73        3.30      1.64 o 
   4   5  15       70.24       74.35      4.45 o 
   5   5  15        0.07        1.37      1.41 o 
   6   5  15       73.40       68.60      4.22 o 
   7   5  15       76.55       79.82      4.51 o 
   8   5  15        5.14        5.79      1.67 o 
   1   6  15       26.01       30.43      3.49 o 
   2   6  15      223.07      234.85      9.24 o 
   3   6  15        7.45        5.12      1.88 o 
   4   6  15       48.94       56.14      3.91 o 
   5   6  15        2.96        3.27      1.70 o 
   6   6  15      124.17      115.21      5.73 o 
   7   6  15       33.96       33.81      3.35 o 
   1   7  15       34.29       29.54      2.71 o 
   2   7  15      182.38      175.77      5.77 o 
   3   7  15      290.26      295.81      8.01 o 
   4   7  15       19.49       21.19      2.84 o 
   5   7  15        3.82        3.10      1.78 o 
   6   7  15       15.42       18.03      2.73 o 
   7   7  15        6.29        7.43      1.93 o 
   2   8  15      618.60      610.27     11.51 o 
   3   8  15      200.71      204.55      5.22 o 
   4   8  15        2.66        0.49      1.29 o 
   5   8  15       15.91       15.83      2.07 o 
   6   8  15       86.01       79.61     10.14 o 
   3   9  15       49.78       46.45      4.66 o 
   4   9  15       86.24      100.99      6.07 o 
   5   9  15       15.36       10.72      2.97 o 
                                                 
